# Supplementary material for: The Consumer Motivation Scale: A detailed review of item generation, exploration, confirmation, and validation procedures
Source: Data Brief. 2017 May 5;13:88–107. doi: 10.1016/j.dib.2017.04.054 (PMC5447383; doi:10.1016/j.dib.2017.04.054)
Supplement: Supplementary file 1 — Supplementary material [file mmc1.xlsx]

## Sheet: Overview
CONTENTS
The Consumer Motivation Scale (CMS)
The Consumer Motivation Scale (CMS)
TEMPLATE
1.Item generation
1.1. Defining the preliminary dimensions
1.2. Item generation
1.3. References
2.1.Factor extraction
2.1.1. Factor extraction
2.1.2. Preliminary labels
2.1.3. DATA TABLES
2.2.Scale purification
2.2.1. Scale purification
2.2.2. Final labels
2.2.3. Component correlation matrix
2.2.4. Chronbach's Alpha
2.3.5. DATA TABLES
2.3.Confirmatory factor analysis
2.3.1. Confirmatory factor analysis
2.3.2. The purified 34-item scale
2.4.Tests of invariance
2.4.1. The configural (unconstrained) model
2.4.2. Constrained models (metric and scalar)
2.4.3. Metric invariance (constrained factor loadings)
2.4.4. Scalar invariance (constrained intercepts)
2.4.5. Structural and strict invariance (constrained means and residuals)
3.1.Convergent validity
3.1.1. Convergent validity (Sample 1A)
3.1.2. Convergent validity (Sample 1B)
3.1.3. Convergent validity (Sample 2)
3.2.Discriminant validity
3.2.1. Discriminant validity (Sample 1A)
3.2.2. Discriminant validity (Sample 1B)
3.2.3. Discriminant validity (Sample 2)
3.3.Construct validity
3.3.1. Target constructs
3.3.2. Regression coefficients
3.4.Criterion-related validity
3.4.1. Criterion-related validity
INSTRUCTIONS
A. The tests and our conclusions are presented in the yellow boxes
B. Use the hyperlinks to navigate between spreadsheets more easily:
1.Item generation
1.1. Defining the preliminary dimensions
1.2. Item generation
1.3. References
C. Open/close grouped rows by clicking the +/- in the leftmost column:
A	123
B	456
C	789
D. The criteria for most tests can be modified by changing the values in the yellow boxes:
x Sig. if >	5
	2
	4
	6
	8
Next -->

## Sheet: CMS
<-- Overview
The Consumer Motivation Scale (CMS)
		Item#	Item wording	#
	Value for M.	VfM1	Reasonable price: the product should be reasonably priced	1
		VfM2	Not too expensive: the product should not be too expensive	2
		VfM3	Economy: the product should be economical	3
		VfM4	Value for money: I should get a lot for the price I pay	4
		VfM5	Not wasteful: the product should not be a waste of money	5
	Quality	Quality1	Quality: the product should be of consistent and high quality	6
		Quality2	First class: the product must be of the highest class	7
		Quality3	Well made: the product should be well-made or well-performed	8
		Quality4	Fulfills expectations: the product should fulfill even my highest requirements and expectations	9
		Quality5	Reliability: the product should be reliable (I should know what I get)	10
	Safety	Safety1	Security: the product should provide a prolonged and persistent feeling of security	11
		Safety2	Safe and secure: the product should feel safe and secure	12
		Safety3	Preparation: the product should make me well-prepared in case something unforeseen happens	13
		Safety4	Calm and safe: the product should make me feel calm and safe	14
		Safety5	Future needs: Needs that may arise in the future should be taken into consideration	15
	Stimulation	Stimulation1	Exciting: the product should be exciting	16
		Stimulation2	Stimulating: the product should be stimulating	17
		Stimulation3	Avoid boredom: It is important that the product is not too boring or routine	18
		Stimulation4	Unique: the product should be unique (or give many unique experiences)	19
		Stimulation5	Interesting: the product should be interesting	20
	Comfort	Comfort1	Smoothness: the product should be smooth and comfortable	21
		Comfort2	Avoid inconvenience: the product should not be too inconvenient	22
		Comfort3	Avoid hassle: the product should not be too complicated or strenuous	23
		Comfort4	Pleasure: the product should be pleasant and agreeable	24
	Ethics	Ethics1	Not morally wrong: the product should not be morally wrong	25
		Ethics2	Principle: the product should not violate my principles	26
		Ethics3	Obligations: the product should be compatible with my personal and moral obligations	27
		Ethics4	Ideals and opinions: the product should be compatible with my ideals and opinions	28
		Ethics5	Good conscience: the product should give me a good conscience	29
	Social Ac.	Social1	Friends’ approval: the product should be approved by my friends	30
		Social2	Popularity: the product should be popular in my circle of friends	31
		Social3	Friends’ expectations: the product should not go against my friends’ expectations of me	32
		Social4	Good impression: the product should make a good impression on people who are important to me	33
		Social5	Liked: the product should be liked by people who are important to me	34
TEMPLATE
			Question: What matters the most to you when you _________________?
			Instructions: Please mark a number between 0 (not at all important) to 5 (extremely important) for each of the statements below. If you think the statement lacks importance or is irrelevant, mark a zero, but if you think it’s completely decisive then you mark a 5.
				Not at all					Extremely
				important					important
			First class: the product must be of the highest class	0	1	2	3	4	5
			Not wasteful: the product should not be a waste of money	0	1	2	3	4	5
			Interesting: the product should be interesting	0	1	2	3	4	5
			Safe and secure: the product should feel safe and secure	0	1	2	3	4	5
			Friends’ approval: the product should be approved by my friends	0	1	2	3	4	5
			Economy: the product should be economical	0	1	2	3	4	5
			Popularity: the product should be popular in my circle of friends	0	1	2	3	4	5
			Avoid boredom: It is important that the product is not too boring or routine	0	1	2	3	4	5
			Reliability: the product should be reliable (I should know what I get)	0	1	2	3	4	5
			Not morally wrong: the product should not be morally wrong	0	1	2	3	4	5
			Unique: the product should be unique (or give many unique experiences)	0	1	2	3	4	5
			Value for money: I should get a lot for the price I pay	0	1	2	3	4	5
			Future needs: Needs that may arise in the future should be taken into consideration	0	1	2	3	4	5
			Well made: the product should be well-made or well-performed	0	1	2	3	4	5
			Stimulating: the product should be stimulating	0	1	2	3	4	5
			Avoid inconvenience: the product (or use of the product) should not be too inconvenient	0	1	2	3	4	5
			Preparation: the product should make me well-prepared in case something unforeseen happens	0	1	2	3	4	5
			Ideals and opinions: the product should be compatible with my ideals and opinions	0	1	2	3	4	5
			Avoid hassle: the product (or use of the product) should not be too complicated or strenuous	0	1	2	3	4	5
			Quality: the product should be of consistent and high quality	0	1	2	3	4	5
			Calm and safe: the product should make me feel calm and safe	0	1	2	3	4	5
			Pleasure: the product (or use of the product) should be pleasant and agreeable	0	1	2	3	4	5
			Security: the product should provide a prolonged and persistent feeling of security	0	1	2	3	4	5
			Principle: the product should not violate my principles	0	1	2	3	4	5
			Liked: the product should be liked by people who are important to me	0	1	2	3	4	5
			Friends’ expectations: the product should not go against my friends’ expectations of me	0	1	2	3	4	5
			Smoothness: the product (or use of the product) should be smooth and comfortable	0	1	2	3	4	5
			Fulfills expectations: the product should fulfill even my highest requirements and expectations	0	1	2	3	4	5
			Reasonable price: the product should be reasonably priced	0	1	2	3	4	5
			Good impression: the product should make a good impression on people who are important to me	0	1	2	3	4	5
			Obligations: the product should be compatible with my personal and moral obligations	0	1	2	3	4	5
			Not too expensive: the product should not be too expensive	0	1	2	3	4	5
			Good conscience: the product should give me a good conscience	0	1	2	3	4	5
<-- Previous
Next -->

## Sheet: 1.Item generation
<-- Overview
1.1. Defining the preliminary dimensions
An in-depth literature review was conducted with the purpose of identifying relevant theories and measures related to each of the three master goals. Based on this review, 9 preliminary sub-goals were formulated:
Goal	Sub-goal	Underlying motive	Notable references
Gain	Value for Money	To get value for money, pay a reasonable price, avoid wasting money	Zeithaml (1988), Sheth et al. (1991), Sweeney & Soutar (2001), Lindenberg & Steg (2007), Barbopoulos & Johansson (2016)
	Quality	To get something of high quality and reliability, meeting one's highest expectations	Zeithaml (1988), Dodds, Monroe & Grewal (1991), Sheth et al. (1991), Sweeney & Soutar (2001), Lindenberg & Steg (2007), Barbopoulos & Johansson (2016)
	Function	To get something useful and practical, serving many purposes	Sheth, et al. (1991)
	Safety	To feel safe, calm and prepared for the unforeseen	Becker (1973), Schwartz (1992), Rindfleisch & Burroughs (2004), Lindenberg & Steg (2007), Barbopoulos & Johansson (2016)
Hedonic	Pleasure	To get something that satisfies immediate needs, making me feel good and happy	Batra & Ahtola (1990), Childers et al. (2001), Lindenberg & Steg (2007)
	Stimulation	To get something exciting, stimulating or unique, avoiding dullness	Russel (1983), Bello & Etzel (1985), Watson & Tellegen (1985), Ormel et al. (1999), Childers et al. (2001), Lindenberg & Steg (2007), Helm & Landschulze (2009), Aluja, Kuhlman & Zuckerman (2010)
	Comfort	To get something pleasant and comfortable, avoiding hassle and discomfort	Bello & Etzel (1985), Ormel et al. (1999), Childers et al. (2001), Lindenberg & Steg (2007)
Normative	Ethics	To act according to moral principles and obligations, avoiding guilt	Schwartz, (1977), Schwartz (1992), Dawes & Messick (2000), Stern (2000), Bamberg & Schmidt (2003), Thøgersen (2003), Steg, Dreijerink & Abrahamse (2005), Lindenberg & Steg (2007), Barbopoulos & Johansson (2016)
	Social Acceptance	To make a good impression, identifying with peers, conforming to expectations	McGuire (1963), Burnkrant & Cousineau (1975), Bearden et al. (1989), Cialdini, Reno, & Kallgren (1990), Barbopoulos & Johansson (2016)
1.2. Item generation
Items were then adapted or generated, based on a selection of the relevant measures:
	Swedish wording	English wording					items	total
Item#	När jag _, så är det viktigt att det jag väljer…	When I _, it is important that what I choose…	Original item	Adapted from	Item reference	Emerged as…
	Gain - Value for Money
VfM1	är rimligt prissatt	is reasonably priced	Is reasonably priced	PERVAL-P1	Sweeney & Soutar (2001)	Value for Money
VfM2	ger valuta för pengarna	offers value for the money	Offers value for money	PERVAL-P2	Sweeney & Soutar (2001)	Value for Money
VfM3	är ett bra val med tanke på priset	is a good choice considering the price	Is a good product for the price	PERVAL-P3	Sweeney & Soutar (2001)	Value for Money
VfM4	är ekonomiskt	is economical	Would be economical	PERVAL-P4	Sweeney & Soutar (2001)	Value for Money
VfM5	ger mycket i utbyte för pengarna	provides good return for the money	Good return for money	PERVAL-P5	Sweeney & Soutar (2001)	Value for Money
VfM6	inte är för dyrt	is not too expensive	n/a	Generated		Value for Money
VfM7	inte är ett slöseri med pengar	is not a waste of money	n/a	Generated		Value for Money	7
	Gain - Quality
Quality1	är av jämn och hög kvalitet	is of consistent and high quality	Has consistent quality	PERVAL-Q1	Sweeney & Soutar (2001)	Quality
Quality2	är en välgjord produkt	is well made (or well performed)	Is well made	PERVAL-Q2	Sweeney & Soutar (2001)	Quality
Quality3	håller en acceptabel standard	is of acceptable standard	Has an acceptable standard of quality	PERVAL-Q3	Sweeney & Soutar (2001)	-
Quality4	är förstklassigt	is first class	n/a	Generated		Quality
Quality5	uppfyller även de högsta kraven och förväntningarna	meets even the highest requirements and expectations	n/a	Generated		Quality
Quality6	har ett bestående värde	has a lasting value	n/a	Generated		-	6
	Gain - Function
Function1	inte har för begränsad eller kort användbarhet	does not have too limited or short use	Would not last a long time (r)	PERVAL-Q5	Sweeney & Soutar (2001)	-
Function2	är pålitligt	is reliable	Would perform consistently	PERVAL-Q6	Sweeney & Soutar (2001)	Quality
Function3	är praktiskt	is practical	n/a	Generated		-
Function4	är användbart	is useful	n/a	Generated		-
Function5	är funktionellt och ändamålsenligt	is functional and fit for purpose	n/a	Generated		-
Function6	fyller många syften	serves many purposes	n/a	Generated		-	6
	Gain - Safety
Safety1	får mig att känna mig lugn och trygg	makes me feel calm and safe	n/a	Generated		Safety
Safety2	får mig att känna mig säker inför framtiden	makes me feel safe for the future	n/a	Generated		Safety
Safety3	tar hänsyn till behov som kan uppstå i framtiden	takes consideration of needs that may arise in the future	n/a	Generated		Safety
Safety4	är ett bra val på lång sikt	is a good choice in the long-term	n/a	Generated		-
Safety5	gör mig förberedd om något oförutsett skulle hända	makes me prepared in case something unforeseen would happen	n/a	Generated		Safety
Safety6	ökar min trygghet eller säkerhet	improves my safety or security	n/a	Generated		Safety	6
	Hedonic - Pleasure
Pleasure1	får mig att må bra	makes me feel good	Would make me feel good	H&U-M-E2	Childers, et al. (2001)	Stimulation
Pleasure2	är njutbart	is enjoyable	Would be enjoyable	H&U-M-E6	Childers, et al. (2001)	Comfort
Pleasure3	är behagligt eller angenämt	is pleasant or enjoyable	Pleasant/unpleasant; Agreeable/disagreeable	H&U-CA-H1&2	Batra & Ahtola (1990)	Stimulation
Pleasure4	får mig att vilja använda det	makes me want to use it	Would make me want to use it	PERVAL-E2	Sweeney & Soutar (2001)	-
Pleasure5	tilltalar mig	appeals to me	n/a	Generated		-
Pleasure6	gör mig nöjd och belåten	makes me happy and satisfied	n/a	Generated		-
Pleasure7	tillfredsställer omedelbara behov	satisfies immediate needs	n/a	Generated		-	7
	Hedonic - Stimulation
Stimulation1	är spännande	is exciting	Would be exciting	H&U-M-E5	Childers, et al. (2001)	Stimulation
Stimulation2	är intressant	is interesting	Would be interesting	H&U-M-E8	Childers, et al. (2001)	Stimulation
Stimulation3	ger omväxling	offers diversity	I would like the kind of life where one is on the move and travelling a lot, with lots of change and excitement	SSS-ES3	Aluja, Kuhlman & Zuckerman (2010)	-
Stimulation4	inte är för tråkigt eller rutinartat	is not too dull or routine	I am comfortable with the familiarity of a fixed daily routine (r).	SSS-ES9	Aluja, Kuhlman & Zuckerman (2010)	Stimulation
Stimulation5	ger en unik erfarenhet	gives a unique experience	This vacation was a unique experience for me	PTE-N1	Bello & Etzel (1985)	Stimulation
Stimulation6	är nytt eller exotiskt	is new or exotic	On this vacation, I did new and unfamiliar things	PTE-N6	Bello & Etzel (1985)	-
Stimulation7	är stimulerande	is stimulating	n/a	Generated		Stimulation	7
	Hedonic - Comfort
Comfort1	inte är för obekvämt	is not too uncomfortable	Would be uncomfortable (r)	H&U-M-E7	Childers, et al. (2001)	Comfort
Comfort2	ger avkoppling	gives relaxation	This vacation was very restful	PTE-R1	Bello & Etzel (1985)	-
Comfort3	ger återhämtning eller vila	gives me rest and recovery	I felt physically refreshed following this vacation; I felt emotionally refreshed following this vacation	PTE-R2&3	Bello & Etzel (1985)	-
Comfort4	inte innebär för mycket jäkt eller stress	is not too much bustle or stress	This was a hectic vacation (r)	PTE-R5	Bello & Etzel (1985)	-
Comfort5	inte är för krångligt eller ansträngande	is not too complicated or strenuous	n/a	Generated		Comfort
Comfort6	är smidigt och bekvämt	is smooth and comfortable	n/a	Generated		Comfort
Comfort7	får mig att känna mig mindre stressad	makes me feel less stressed out	n/a	Generated		-	7
	Normative - Ethics
Ethics1	är förenligt med mina personliga och moraliska förpliktelser	is consistent with my personal and moral obligations	I feel personally obliged to save as much energy as possible; I feel morally obliged to save energy, regardless of what others do	PN4-1-2	Steg, Dreijerink & Abrahamse (2005)	Ethics
Ethics2	inte får mig att känna skuldkänslor	does not make me feel guilt	I feel guilty when I waste energy	PN4-3	Steg, Dreijerink & Abrahamse (2005)	Ethics
Ethics3	får mig att känna mig som en bra person i mina egna ögon	makes me feel like a good person in my own eyes	I would be a better person if I saved energy	PN4-9	Steg, Dreijerink & Abrahamse (2005)	Ethics
Ethics4	inte bryter mot mina principer	does not violate my principles	Not using environmentally friendly travel modes like a bike or public transport foruniversity routes next time would violate my principles	PN5-2	Bamberg & Schmidt (2003)	Ethics
Ethics5	ger mig gott samvete	gives me a good conscience	I get a bad conscience if I ...	PN7-4	Thogersen (2003)	Ethics
Ethics6	inte är moraliskt felaktigt	is not morally wrong	How right or wrong is it to ...	PN7-5	Thogersen (2003)	Ethics
Ethics7	är förenligt med mina ideal och åsikter	is consistent with my ideals and opinions	n/a	Generated		Ethics	7
	Normative - Social Acceptance
Social1	godkänns av mina vänner	is approved by my friends	I rarely purchase the latest fashion styles until I am sure my friends approve of them.	CSII1	Bearden, Netemeyer & Teel (1989)	Social Acceptance
Social2	gillas av personer som är viktiga för mig	is liked by people who are important to me	It is important that others like the products and brands I buy.	CSII2	Bearden, Netemeyer & Teel (1989)	Social Acceptance
Social3	är det som mina vänner förväntar sig att jag ska välja	is what my friends would expect me to choose	If other people can see me using a product, I often purchase the brand they expect me to buy.	CSII4	Bearden, Netemeyer & Teel (1989)	Social Acceptance
Social4	gör ett bra intryck på personer som är viktiga för mig	makes a good impression on people who are important to me	I like to know what brands and products make good impressions on others.	CSII5	Bearden, Netemeyer & Teel (1989)	Social Acceptance
Social5	ger mig en känsla av samhörighet med personer som liknar mig	gives me a sense of belonging with people who are like me	I achieve a sense of belonging by purchasing the same products and brands that others purchase.	CSII6	Bearden, Netemeyer & Teel (1989)	Social Acceptance
Social6	får mig att likna mina förebilder	makes me more alike my role models	If I want to be like someone. I often try to buy the same brands that they buy.	CSII7	Bearden, Netemeyer & Teel (1989)	Social Acceptance
Social7	påminner om det som personer som jag identifierar mig med väljer	is similar to what people who I identify with choose	I often identify with other people by purchasing the same products and brands they purchase.	CSII8	Bearden, Netemeyer & Teel (1989)	Social Acceptance
Social8	får mig att känna mig accepterad	makes me feel accepted	Would help me feel acceptable	PERVAL-S1	Sweeney & Soutar (2001)	Social Acceptance
Social9	förbättrar hur jag uppfattas av personer som är viktiga för mig	improves the way I am perceived by people who are important to me	Would improve the way I am perceived	PERVAL-S2	Sweeney & Soutar (2001)	Social Acceptance
Social10	är populärt i min umgängeskrets	is popular among my friends	n/a	Generated		Social Acceptance	10	63
1.3. Reference list
Aluja, A., Kuhlman, M., & Zuckerman, M. (2010). Development of the Zuckerman-Kuhlman-Aluja Personality Questionnaire (ZKA-PQ): A factor/facet version of the Zuckerman-Kuhlman Personality Questionnaire (ZKPQ), Journal of Personality Assessment, 92 (5), 416-431.
Bamberg, S., & Schmidt, P. (2003). Incentives, morality, or habit? Predicting students' car use for university routes with the models of Ajzen, Schwartz, and Triandis. Environment and Behavior, 35, 264-285.
Barbopoulos, I., & Johansson, L.-O. (2016). A multi-dimensional approach to consumer motivation: exploring economic, hedonic, and normative consumption goals. Journal of Consumer Marketing, 33 (1), 75-84.
Batra, R., & Ahtola, O. T. (1990). Measuring the hedonic and utilitarian sources of consumer attitudes. Marketing letters, 2 (2). 159-170.
Bearden, W. O., Netemeyer, R. G., & Teel, J. E. (1989). Measurement of consumer susceptibility to interpersonal influence. Journal of Consumer Research, 15, 473-481.
Becker, E. (1973). The Denial of Death, New York: The Free Press.
Bello, D. C., & Etzel, M. J. (1985). The role of novelty in the pleasure travel experience. Journal of Travel Research, 24, 20-26.
Burnkrant, R. E., & Cousineau, A. (1975). Informational and normative social influence in buyer Behavior, Journal of Consumer Research, 2, 206-215.
Childers, T. L., Carr, C. L., Peck, J., & Carson, S. (2001). Hedonic and utilitarian motivations for online retail shopping. Journal of Retailing, 77, 511-535.
Cialdini, R. B., Reno, R. R, & Kallgren, C. A. (1990). A focus theory of normative conduct: Recycling the concept of norms to reduce littering in public places. Journal of Personality and Social Psychology, 58 (6), 1015-1026.
Dawes, R. M., & Messick, D. M. (2000). Social dilemmas. International Journal of Psychology, 35, 111-116.
Dodds, W. B., Monroe, K. B., & Grewal, D. (1991). Effects of price, brand, and store information on buyers' product evaluations. Journal of Marketing Research, 28 (3), 307-19.
Helm, R., & Landschulze, S. (2009). Optimal stimulation level theory, exploratory consumer behavior and product adoption: an analysis of underlying structures across product categories. Review of Managerial Science, 3, 41-73.
Lindenberg, S., & Steg, L. (2007). Normative, gain and hedonic goal frames guiding environmental behavior. Journal of Social Issues, 63, 117-137.
McGuire, W. J. (1968). Personality and susceptibility to social influence. In E. F. Borgatta and W. W. Lambert (Eds.), Handbook of Personality Theory and Research. Chicago: Rand McNally.
Ormel, J., Lindenberg, S., Steverink, N., & Verbrugge, L. M. (1999). Subjective well-being and social production functions. Social Indicators Research, 46, 61-90.
Rindfleisch A. & Burroughs J. E. (2004). Terrifying thoughts, terrible materialism? Contemplations on a terror management account of materialism and consumer behavior. Journal of Consumer Psychology, 14 (3), 219-224.
Russel, J. A. (1983). Pancultural aspects of human conceptual organization of emotions. Journal of Personality and Social Psychology, 45 (6), 1281-1288.
Schwartz, S. H. (1977). Normative influences on altruism. In L. Berkowitz (Ed.), Advances in experimental social-psychology, 10. New York: Academic Press.
Schwartz, S. H. (1992). Universals in the content and structure of values: Theoretical advances and empirical tests in 20 countries. In M. P. Zanna (Ed.), Advances in experimental social-psychology, 25. New York: Academic Press.
Sheth, J. N., Newman, B. I., & Gross, B. L. (1991). Why we buy what we buy: A theory of consumption values. Journal of Business Research, 22 (2), 159-70.
Steg, L., Dreijerink, L., & Abrahamse, W. (2005). Factors influencing the acceptability of energy policies: A test of VBN theory. Journal of Environmental Psychology, 25, 415-425.
Stern, P. C. (2000). Toward a coherent theory of environmentally significant behavior. Journal of Social Issues, 56, 407-424.
Sweeney, J. C., & Soutar, G. N. (2001). Consumer Perceived Value: The development of a multiple item scale. Journal of Retailing, 77 (2), 203-20.
Thøgersen, J. (2003). Monetary Incentives and Recycling: Behavioural and Psychological Reactions to a Performance-Dependent Garbage Fee. Journal of Consumer Policy, 26, 197–228.
Watson, D., & Tellegen, A.. (1985). Toward a consensual structure of mood. Psychological Bullentin, 98 (2), 219-235.
Zeithaml, V. A. (1988). Consumer perceptions of price, quality, and value: a means-end model and synthesis of evidence. Journal of Marketing, 52, 2-22.
<-- Previous
Next -->

## Sheet: 2.1.Extraction
<-- Overview
2.1.1. Factor extraction (Sample 1A)
Principal component analysis (PCA) was conducted to find a structure with high explained variance without signs of over-extraction.
			CRITERIA						Table found on row #	309
	# of factors =	7	Main load. >	0.5	Cut-off if <	0.32	Rej. if # of items <	3	Verdict:	OK
	1	2	3	4	5	6	7	8	9	10	Main load.
Pattern Matrix
	Component
	1	2	3	4	5	6	7
gives me rest and recovery	0.664	0.122	0.372	0.131	0.075	0.08	0.008				0.664
makes me feel calm and safe	0.633	0.121	0.026	0.018	0.088	0.094	0.136				0.633
makes me feel safe for the future	0.623	0.239	0.147	0.127	0.103	0.012	0.097				0.623
makes me prepared in case something unforeseen would happen	0.607	0.151	0.039	0.026	0.064	0.123	0.005				0.607
takes consideration of needs that may arise in the future	0.605	0.058	0.093	0.164	0.065	0.072	0.162				0.605
improves my safety or security	0.593	0.2	0.04	0.039	0.115	0.052	0.278				0.593
makes me feel less stressed out	0.57	0.043	0.369	0.135	0.107	0.048	0.136				0.57
has a lasting value	0.537	0.022	0.122	0.367	0.114	0.118	0.261				0.537
serves many purposes	0.429	0.04	0.147	0.014	0.006	0.278	0.108				0.429
improves the way I am perceived by people who are important to me	0.059	0.863	0.046	0.034	0.029	0.008	0.087				0.863
is approved by my friends	0.023	0.851	0.009	0.021	0.042	0.001	0.113				0.851
is what my friends would expect me to choose	0.011	0.821	0.084	0.09	0.09	0.034	0.156				0.821
is similar to what people who I identify with choose	0.074	0.817	0.054	0.033	0.05	0.074	0.013				0.817
is popular among my friends	0.006	0.811	0.079	0.061	0.038	0.045	0.064				0.811
makes me more alike my role models	0.115	0.787	0.064	0.026	0.135	0.099	0.008				0.787
makes a good impression on people who are important to me	0.199	0.779	0.056	0.082	0.043	0.031	0.17				0.779
is liked by people who are important to me	0.09	0.691	0.006	0.053	0.005	0.115	0.054				0.691
makes me feel accepted	0.174	0.65	0.002	0.07	0.002	0.075	0.004				0.65
gives me a sense of belonging with people who are like me	0.189	0.636	0.136	0.109	0.072	0.028	0.047				0.636
is exciting	0.071	0.068	0.795	0.147	0.04	0.002	0.004				0.795
is stimulating	0.113	0.014	0.78	0.09	0.065	0.003	0.027				0.78
gives an unique experience	0.09	0.058	0.707	0.035	0.037	0.051	0.024				0.707
is not too dull or routine	0.022	0.173	0.691	0.027	0.042	0.112	0.111				0.691
is interesting	0.076	0.01	0.688	0.125	0.079	0.02	0.163				0.688
gives relaxation	0.464	0.036	0.614	0.12	0.04	0.084	0.053				0.614
is pleasant or enjoyable	0.047	0.096	0.596	0.091	0.224	0.091	0.112				0.596
offers diversity	0.103	0.065	0.588	0.049	0.069	0.114	0.025				0.588
is new or exotic	0.045	0.166	0.516	0.11	0.054	0.025	0.091				0.516
makes me feel good	0.31	0.104	0.372	0.007	0.18	0.045	0.236				0.372
is of consistent and high quality	0.046	0.021	0.12	0.74	0.001	0.05	0.136				0.74
is well made (or well performed)	0.022	0.082	0.149	0.732	0.102	0.071	0.07				0.732
is first class	0.103	0.237	0.241	0.674	0.093	0.095	0.097				0.674
is of acceptable standard	0.114	0.082	0.073	0.619	0.064	0.009	0.075				0.619
meets even the highest requirements and expectations	0.065	0.097	0.33	0.591	0.042	0.088	0.067				0.591
is functional and fit for purpose	0.258	0.028	0.224	0.501	0.029	0.2	0.041				0.501
is a good choice in the long-term	0.398	0.029	0.161	0.448	0.205	0.224	0.052				0.448
does not have too limited or short use	0.184	0.073	0.141	0.41	0.002	0.281	0.097				0.41
is reliable	0.274	0.044	0.128	0.41	0.071	0.081	0.214				0.41
is practical	0.196	0.007	0.229	0.354	0.038	0.335	0.301				0.354
is not morally wrong	0.029	0.132	0.025	0.058	0.888	0.018	0.055				0.888
is consistent with my personal and moral obligations	0.022	0.017	0.035	0.049	0.859	0.001	0.068				0.859
does not violate my principles	0.086	0.065	0.087	0.01	0.832	0.057	0.056				0.832
is consistent with my ideals and opinions	0.066	0.05	0.05	0.138	0.788	0.033	0.14				0.788
gives me a good conscience	0.129	0.123	0.077	0.024	0.699	0.061	0.07				0.699
does not make me feel guilt	0.006	0.23	0.038	0.114	0.593	0.075	0.046				0.593
makes me feel like a good person in my own eyes	0.058	0.285	0.107	0.047	0.542	0.103	0.271				0.542
is reasonably priced	0.055	0.026	0.042	0.084	0.01	0.833	0.084				0.833
is not too expensive	0.049	0.029	0.082	0.237	0.009	0.827	0.033				0.827
is a good choice considering the price	0.032	0.056	0.107	0.069	0.023	0.793	0.013				0.793
offers value for the money	0.082	0.025	0.088	0.162	0.028	0.783	0.003				0.783
is economical	0.159	0.05	0.135	0.017	0.009	0.762	0.046				0.762
is not a waste of money	0.062	0.008	0.142	0.076	0.086	0.692	0.092				0.692
provides good return for the money	0.034	0.023	0.174	0.124	0.001	0.687	0.059				0.687
is not too uncomfortable	0.091	0.04	0.012	0.028	0.062	0.046	0.751				0.751
is not too complicated or strenuous	0.021	0.05	0.002	0.094	0.066	0.166	0.684				0.684
is smooth and comfortable	0.195	0.086	0.095	0.157	0.142	0.083	0.668				0.668
appeals to me	0.137	0.115	0.321	0.07	0.118	0.08	0.54				0.54
is enjoyable	0.184	0.053	0.17	0.142	0	0.035	0.535				0.535
makes me happy and satisfied	0.075	0.11	0.297	0.137	0.189	0.102	0.386				0.386
is not too much bustle or stress	0.321	0.019	0.172	0.029	0.011	0.005	0.371				0.371
makes me want to use it	0.134	0.093	0.031	0.275	0.088	0.012	0.357				0.357
is useful	0.092	0.014	0.206	0.282	0.151	0.34	0.356				0.356
satisfies immediate needs	0.089	0.178	0.06	0.046	0.229	0.174	0.241				0.241
Extraction Method: Principal Component Analysis.
Rotation Method: Oblimin with Kaiser Normalization.
a Rotation converged in 10 iterations.
# of 1st loadings:	8	10	9	6	7	7	5
2.1.2. Preliminary labels
Preliminary labels were set based on the significant factor loadings for each factor. Note that the preliminary labels may change following scale purification.
Factor 1 - Safety and recovery	Original item#	Main loading
gives me rest and recovery	Comfort3	0.664
makes me feel calm and safe	Safety1	0.633
makes me feel safe for the future	Safety2	0.623
makes me prepared in case something unforeseen would happen	Safety5	0.607
takes consideration of needs that may arise in the future	Safety3	0.605
improves my safety or security	Safety6	0.593
makes me feel less stressed out	Comfort7	0.57
has a lasting value	Quality6	0.537
serves many purposes	Function6	0.429
Factor 2 - Social Acceptance	Original item#	Main loading
improves the way I am perceived by people who are important to me	Social9	0.863
is approved by my friends	Social1	0.851
is what my friends would expect me to choose	Social3	0.821
is similar to what people who I identify with choose	Social7	0.817
is popular among my friends	Social10	0.811
makes me more alike my role models	Social6	0.787
makes a good impression on people who are important to me	Social4	0.779
is liked by people who are important to me	Social2	0.691
makes me feel accepted	Social8	0.65
gives me a sense of belonging with people who are like me	Social5	0.636
Factor 3 - Stimulation	Original item#	Main loading
is exciting	Stimulation1	0.795
is stimulating	Stimulation7	0.78
gives a unique experience	Stimulation5	0.707
is not too dull or routine	Stimulation4	0.691
is interesting	Stimulation2	0.688
gives relaxation	Comfort2	0.614
is pleasant or enjoyable	Pleasure3	0.596
offers diversity	Stimulation3	0.588
is new or exotic	Stimulation6	0.516
makes me feel good	Pleasure1	0.372
Factor 4 - Quality	Original item#	Main loading
is of consistent and high quality	Quality1	0.74
is well made (or well performed)	Quality2	0.732
is first class	Quality4	0.674
is of acceptable standard	Quality3	0.619
meets even the highest requirements and expectations	Quality5	0.591
is functional and fit for purpose	Function5	0.501
is a good choice in the long-term	Safety4	0.448
does not have too limited or short use	Function1	0.41
is reliable	Function2	0.41
is practical	Function3	0.354
Factor 5 - Ethics	Original item#	Main loading
is not morally wrong	Ethics6	0.888
is consistent with my personal and moral obligations	Ethics1	0.859
does not violate my principles	Ethics4	0.832
is consistent with my ideals and opinions	Ethics7	0.788
gives me a good conscience	Ethics5	0.699
does not make me feel guilt	Ethics2	0.593
makes me feel like a good person in my own eyes	Ethics3	0.542
Factor 6 - Value for Money	Original item#	Main loading
is reasonably priced	VfM1	0.833
is not too expensive	VfM6	0.827
is a good choice considering the price	VfM3	0.793
offers value for the money	VfM2	0.783
is economical	VfM4	0.762
is not a waste of money	VfM7	0.692
provides good return for the money	VfM5	0.687
Factor 7 - Comfort and pleasure	Original item#	Main loading
is not too uncomfortable	Comfort1	0.751
is not too complicated or strenuous	Comfort5	0.684
is smooth and comfortable	Comfort6	0.668
appeals to me	Pleasure5	0.54
is enjoyable	Pleasure2	0.535
makes me happy and satisfied	Pleasure6	0.386
is not too much bustle or stress	Comfort4	0.371
makes me want to use it	Pleasure4	0.357
is useful	Function4	0.356
satisfies immediate needs	Pleasure7	0.241
2.1.3. DATA TABLES - Pattern matrix 3-10 factors (SPSS OUTPUT; Sample 1A)
KMO and Bartlett's Test
Kaiser-Meyer-Olkin Measure of Sampling Adequacy.		0.923
Bartlett's Test of Sphericity	Approx. Chi-Square	13586.9
	df	1953
	Sig.	0
	Initial Eigenvalues
Component	Total ev	% of var.	Cumulative %
1	17.5409	27.8427	27.8427
2	5.53247	8.7817	36.6244
3	4.82444	7.65784	44.2823
4	3.18914	5.06213	49.3444
5	2.72505	4.32547	53.6699
6	2.14317	3.40185	57.0717
7	1.80483	2.86481	59.9365
8	1.39765	2.21848	62.155
9	1.30519	2.07173	64.2267
10	1.20496	1.91263	66.1394
11	1.068	1.69523	67.8346
12	0.905647	1.43753	69.2721
STRUCTURES
3 FACTOR
Pattern Matrix
	Component
	1	2	3
is economical	0.808	-0.006	-0.21
is practical	0.756	0.026	-0.093
is reasonably priced	0.751	-0.108	-0.074
is not a waste of money	0.713	-0.037	-0.167
offers value for the money	0.706	-0.088	0.041
provides good return for the money	0.666	-0.077	0.148
is a good choice considering the price	0.663	-0.027	-0.031
is not too expensive	0.662	-0.068	-0.091
is useful	0.65	0.039	-0.048
is a good choice in the long-term	0.627	0.025	0.124
is smooth and comfortable	0.603	0.132	0.019
does not have too limited or short use	0.582	0.105	-0.006
takes consideration of needs that may arise in the future	0.581	0.114	0.13
is functional and fit for purpose	0.577	0.023	-0.025
is not too complicated or strenuous	0.536	0.067	0.108
makes me feel calm and safe	0.515	0.157	0.202
is not too uncomfortable	0.512	0.079	0.107
serves many purposes	0.505	0.038	0.223
makes me feel safe for the future	0.493	0.305	0.071
makes me prepared in case something unforeseen would happen	0.462	0.178	0.085
is reliable	0.439	0.006	0.377
improves my safety or security	0.433	0.255	0.251
satisfies immediate needs	0.43	0.202	0.095
is enjoyable	0.418	-0.017	0.348
has a lasting value	0.349	0.059	0.341
gives me a good conscience	0.346	0.172	0.293
is not too much bustle or stress	0.325	0.006	0.306
makes me want to use it	0.207	0.133	0.186
improves the way I am perceived by people who are important to me	0.039	0.886	-0.09
is approved by my friends	-0.066	0.858	-0.123
is similar to what people who I identify with choose	-0.039	0.841	0.028
is what my friends would expect me to choose	-0.074	0.824	-0.033
makes me more alike my role models	-0.033	0.818	0.095
is popular among my friends	-0.01	0.818	-0.006
makes a good impression on people who are important to me	0.009	0.805	-0.085
is liked by people who are important to me	0.102	0.695	-0.075
makes me feel accepted	0.14	0.658	-0.052
gives me a sense of belonging with people who are like me	0.093	0.645	0.133
makes me feel like a good person in my own eyes	0.235	0.349	0.203
is stimulating	-0.143	-0.03	0.882
is exciting	-0.251	0.045	0.852
is pleasant or enjoyable	0.053	-0.103	0.773
gives an unique experience	-0.201	0.043	0.772
is interesting	-0.242	-0.008	0.765
gives relaxation	0.113	-0.058	0.667
is not too dull or routine	-0.093	0.134	0.659
offers diversity	-0.102	0.034	0.61
is new or exotic	-0.124	0.163	0.579
makes me feel good	0.259	-0.089	0.578
meets even the highest requirements and expectations	0.064	0.151	0.56
makes me feel less stressed out	0.295	0.055	0.524
makes me happy and satisfied	0.337	-0.088	0.519
gives me rest and recovery	0.288	-0.12	0.516
is consistent with my ideals and opinions	0.133	0.004	0.49
does not violate my principles	0.135	-0.034	0.48
appeals to me	0.244	-0.105	0.473
is consistent with my personal and moral obligations	0.15	0.031	0.473
is not morally wrong	0.117	-0.091	0.459
is well made (or well performed)	0.174	-0.011	0.454
is of consistent and high quality	0.274	0.035	0.352
is first class	-0.104	0.28	0.35
does not make me feel guilt	0.182	0.253	0.285
is of acceptable standard	0.142	0.134	0.274
Extraction Method: Principal Component Analysis.
Rotation Method: Oblimin with Kaiser Normalization.
a Rotation converged in 9 iterations.
4 FACTOR
Pattern Matrix
	Component
	1	2	3	4
is economical	0.777	0.015	-0.115	-0.186
is practical	0.773	0.016	-0.158	0.214
is reasonably priced	0.733	-0.091	-0.012	-0.103
offers value for the money	0.709	-0.084	0.027	0.092
is not a waste of money	0.694	-0.023	-0.106	-0.105
is useful	0.669	0.028	-0.121	0.229
provides good return for the money	0.664	-0.068	0.142	0.075
is a good choice considering the price	0.642	-0.01	0.025	-0.088
is not too expensive	0.627	-0.042	0.018	-0.227
is a good choice in the long-term	0.625	0.031	0.104	0.106
is smooth and comfortable	0.617	0.124	-0.056	0.236
is functional and fit for purpose	0.598	0.011	-0.105	0.243
does not have too limited or short use	0.598	0.095	-0.079	0.23
takes consideration of needs that may arise in the future	0.555	0.135	0.18	-0.066
is not too complicated or strenuous	0.53	0.075	0.102	0.067
is not too uncomfortable	0.522	0.075	0.048	0.195
serves many purposes	0.477	0.063	0.281	-0.089
makes me feel calm and safe	0.468	0.192	0.307	-0.203
is reliable	0.459	0.002	0.281	0.297
makes me feel safe for the future	0.454	0.33	0.142	-0.126
is enjoyable	0.431	-0.016	0.279	0.228
makes me prepared in case something unforeseen would happen	0.412	0.212	0.204	-0.249
satisfies immediate needs	0.411	0.215	0.115	-0.007
improves my safety or security	0.388	0.287	0.337	-0.155
improves the way I am perceived by people who are important to me	0.013	0.886	-0.115	0.074
is approved by my friends	-0.101	0.863	-0.112	-0.025
is similar to what people who I identify with choose	-0.077	0.851	0.041	-0.016
makes me more alike my role models	-0.075	0.833	0.12	-0.044
is what my friends would expect me to choose	-0.096	0.823	-0.063	0.084
is popular among my friends	-0.035	0.819	-0.029	0.072
makes a good impression on people who are important to me	-0.001	0.795	-0.151	0.173
is liked by people who are important to me	0.085	0.693	-0.105	0.091
makes me feel accepted	0.098	0.673	-0.002	-0.104
gives me a sense of belonging with people who are like me	0.047	0.667	0.187	-0.105
makes me feel like a good person in my own eyes	0.196	0.374	0.264	-0.112
is stimulating	-0.138	-0.017	0.814	0.216
is exciting	-0.232	0.046	0.736	0.326
is pleasant or enjoyable	0.055	-0.088	0.727	0.169
gives relaxation	0.084	-0.023	0.723	-0.083
gives an unique experience	-0.2	0.055	0.717	0.174
is interesting	-0.237	0.002	0.704	0.184
gives me rest and recovery	0.24	-0.074	0.643	-0.257
makes me feel less stressed out	0.247	0.097	0.626	-0.193
makes me feel good	0.242	-0.063	0.602	-0.001
is not too dull or routine	-0.093	0.144	0.601	0.184
is not morally wrong	0.074	-0.051	0.571	-0.24
does not violate my principles	0.099	0	0.563	-0.162
is consistent with my personal and moral obligations	0.113	0.065	0.552	-0.15
is consistent with my ideals and opinions	0.102	0.034	0.551	-0.106
offers diversity	-0.095	0.039	0.545	0.196
is new or exotic	-0.114	0.164	0.494	0.245
makes me happy and satisfied	0.346	-0.081	0.462	0.202
gives me a good conscience	0.297	0.21	0.401	-0.216
does not make me feel guilt	0.135	0.287	0.381	-0.198
appeals to me	0.267	-0.108	0.38	0.281
has a lasting value	0.336	0.074	0.345	0.043
is not too much bustle or stress	0.312	0.023	0.321	0.008
is of consistent and high quality	0.343	-0.004	0.105	0.659
is first class	-0.042	0.239	0.101	0.635
is well made (or well performed)	0.237	-0.044	0.226	0.609
is of acceptable standard	0.198	0.101	0.064	0.553
meets even the highest requirements and expectations	0.11	0.128	0.358	0.546
makes me want to use it	0.237	0.115	0.059	0.345
Extraction Method: Principal Component Analysis.
Rotation Method: Oblimin with Kaiser Normalization.
a Rotation converged in 15 iterations.
5 FACTOR
Pattern Matrix
	Component
	1	2	3	4	5
is economical	0.783	0.017	-0.168	-0.106	0.037
is reasonably priced	0.745	-0.085	-0.041	-0.049	0.012
is practical	0.695	0.018	-0.142	0.302	-0.02
is not too expensive	0.68	-0.035	-0.013	-0.196	0.006
is a good choice considering the price	0.672	-0.003	0.02	-0.058	-0.016
offers value for the money	0.668	-0.085	-0.005	0.159	0.046
provides good return for the money	0.661	-0.064	0.134	0.105	0.016
is not a waste of money	0.651	-0.031	-0.202	-0.001	0.115
is smooth and comfortable	0.614	0.14	0.065	0.241	-0.166
takes consideration of needs that may arise in the future	0.567	0.128	0.116	-0.031	0.104
serves many purposes	0.546	0.067	0.271	-0.109	0.019
makes me feel calm and safe	0.534	0.185	0.23	-0.201	0.12
is useful	0.531	0.012	-0.204	0.361	0.145
is not too complicated or strenuous	0.526	0.075	0.097	0.093	0.019
is not too uncomfortable	0.525	0.086	0.131	0.193	-0.106
is a good choice in the long-term	0.515	0.006	-0.055	0.227	0.264
does not have too limited or short use	0.513	0.09	-0.088	0.309	0.034
is functional and fit for purpose	0.487	0.002	-0.143	0.344	0.075
makes me prepared in case something unforeseen would happen	0.477	0.206	0.13	-0.24	0.105
makes me feel safe for the future	0.465	0.316	0.056	-0.084	0.143
improves my safety or security	0.448	0.278	0.264	-0.161	0.13
is enjoyable	0.434	-0.012	0.316	0.211	-0.018
is reliable	0.401	-0.007	0.252	0.325	0.096
is not too much bustle or stress	0.37	0.027	0.331	-0.03	0.004
satisfies immediate needs	0.353	0.192	-0.018	0.073	0.225
has a lasting value	0.321	0.058	0.245	0.066	0.186
improves the way I am perceived by people who are important to me	-0.006	0.872	-0.085	0.088	0.016
is approved by my friends	-0.073	0.855	-0.056	-0.043	-0.039
is similar to what people who I identify with choose	-0.055	0.836	0.05	-0.032	0.045
is what my friends would expect me to choose	-0.071	0.819	0.028	0.049	-0.08
is popular among my friends	-0.018	0.812	0.034	0.05	-0.035
makes me more alike my role models	-0.067	0.81	0.074	-0.045	0.135
makes a good impression on people who are important to me	-0.054	0.78	-0.119	0.2	0.018
is liked by people who are important to me	0.069	0.684	-0.064	0.102	-0.014
makes me feel accepted	0.143	0.667	0.015	-0.115	0.003
gives me a sense of belonging with people who are like me	0.102	0.655	0.169	-0.132	0.071
is stimulating	-0.06	-0.02	0.825	0.086	0.068
is exciting	-0.181	0.043	0.778	0.197	0.036
gives relaxation	0.252	-0.012	0.759	-0.228	-0.023
gives an unique experience	-0.116	0.054	0.745	0.043	0.036
is interesting	-0.182	-0.005	0.692	0.075	0.095
is not too dull or routine	0.005	0.151	0.686	0.048	-0.058
is pleasant or enjoyable	0.065	-0.106	0.628	0.122	0.223
gives me rest and recovery	0.381	-0.074	0.572	-0.337	0.112
makes me feel less stressed out	0.369	0.092	0.559	-0.264	0.126
offers diversity	-0.059	0.035	0.549	0.115	0.061
is new or exotic	-0.091	0.158	0.516	0.167	0.045
makes me feel good	0.284	-0.075	0.506	-0.034	0.183
makes me happy and satisfied	0.313	-0.095	0.38	0.211	0.176
appeals to me	0.237	-0.114	0.364	0.27	0.076
is of consistent and high quality	0.189	-0.012	0.144	0.706	0.027
is well made (or well performed)	0.076	-0.062	0.198	0.663	0.135
is first class	-0.145	0.236	0.212	0.618	-0.065
is of acceptable standard	0.044	0.085	0.064	0.61	0.082
meets even the highest requirements and expectations	0.023	0.116	0.382	0.535	0.067
makes me want to use it	0.139	0.104	0.05	0.39	0.068
is not morally wrong	-0.106	-0.138	0.008	-0.042	0.894
is consistent with my personal and moral obligations	-0.081	-0.021	0.015	0.048	0.87
does not violate my principles	-0.078	-0.082	0.045	0.022	0.836
is consistent with my ideals and opinions	-0.081	-0.046	0.053	0.075	0.813
gives me a good conscience	0.157	0.139	-0.041	-0.04	0.707
does not make me feel guilt	0.037	0.227	0.02	-0.072	0.588
makes me feel like a good person in my own eyes	0.081	0.318	-0.052	0.023	0.526
Extraction Method: Principal Component Analysis.
Rotation Method: Oblimin with Kaiser Normalization.
a Rotation converged in 9 iterations.
6 FACTOR
Pattern Matrix
	Component
	1	2	3	4	5	6
gives me rest and recovery	0.694	-0.133	0.357	-0.205	0.079	0.02
makes me feel calm and safe	0.691	0.116	0.025	-0.037	0.082	0.09
makes me feel safe for the future	0.677	0.232	-0.155	0.1	0.101	-0.038
improves my safety or security	0.675	0.205	0.06	-0.001	0.093	0.01
takes consideration of needs that may arise in the future	0.67	0.053	-0.094	0.157	0.062	0.066
makes me prepared in case something unforeseen would happen	0.638	0.14	-0.058	-0.09	0.07	0.066
makes me feel less stressed out	0.622	0.041	0.374	-0.151	0.097	0.056
has a lasting value	0.525	-0.006	0.067	0.215	0.15	-0.074
serves many purposes	0.473	0.035	0.143	-0.004	-0.002	0.269
is a good choice in the long-term	0.421	-0.046	-0.19	0.382	0.228	0.124
is not too much bustle or stress	0.405	-0.006	0.21	0.063	-0.016	0.122
improves the way I am perceived by people who are important to me	-0.043	0.869	-0.038	0.067	0.022	0.026
is approved by my friends	0.005	0.846	-0.027	-0.064	-0.034	-0.05
is similar to what people who I identify with choose	0.081	0.819	0.052	-0.036	0.045	-0.074
is what my friends would expect me to choose	-0.013	0.812	0.058	0.028	-0.073	-0.046
is popular among my friends	-0.001	0.807	0.065	0.032	-0.03	0.006
makes a good impression on people who are important to me	-0.174	0.791	-0.035	0.157	0.029	0.046
makes me more alike my role models	0.121	0.787	0.06	-0.039	0.13	-0.111
is liked by people who are important to me	-0.081	0.694	-0.004	0.074	-0.005	0.133
makes me feel accepted	0.183	0.648	-0.01	-0.092	-0.002	0.059
gives me a sense of belonging with people who are like me	0.207	0.637	0.136	-0.115	0.066	0.034
is exciting	-0.071	0.067	0.796	0.138	0.047	-0.026
is stimulating	0.125	-0.016	0.781	0.073	0.069	-0.027
gives an unique experience	0.099	0.057	0.71	0.022	0.038	-0.068
is not too dull or routine	-0.002	0.177	0.704	-0.005	-0.044	0.141
is interesting	0.052	-0.001	0.666	0.049	0.098	-0.118
gives relaxation	0.495	-0.043	0.61	-0.16	-0.039	0.059
is pleasant or enjoyable	0.073	-0.092	0.609	0.11	0.221	0.11
offers diversity	-0.102	0.066	0.592	0.052	0.074	0.113
is new or exotic	-0.029	0.17	0.527	0.135	0.051	-0.007
makes me feel good	0.37	-0.098	0.394	0.035	0.165	0.104
appeals to me	-0.041	-0.087	0.389	0.258	0.081	0.293
makes me happy and satisfied	0.154	-0.094	0.339	0.25	0.166	0.229
is of consistent and high quality	-0.008	-0.024	0.121	0.775	0.015	0.032
is well made (or well performed)	0.051	-0.087	0.145	0.743	0.117	-0.116
is of acceptable standard	-0.092	0.08	0.072	0.645	0.076	-0.03
is first class	-0.113	0.226	0.218	0.638	-0.067	-0.195
meets even the highest requirements and expectations	0.092	0.093	0.326	0.595	0.054	-0.13
is functional and fit for purpose	0.291	-0.038	-0.241	0.48	0.047	0.144
is reliable	0.337	-0.044	0.137	0.445	0.071	0.098
is practical	0.272	-0.003	-0.213	0.424	-0.04	0.397
does not have too limited or short use	0.222	0.067	-0.15	0.412	0.016	0.258
makes me want to use it	-0.069	0.11	0.072	0.405	0.066	0.116
is smooth and comfortable	0.332	0.112	-0.026	0.359	-0.184	0.313
is enjoyable	0.295	-0.033	0.227	0.299	-0.034	0.212
is not morally wrong	-0.038	-0.128	0.029	-0.067	0.879	-0.018
is consistent with my personal and moral obligations	-0.031	-0.016	0.033	0.032	0.855	-0.019
does not violate my principles	-0.097	-0.062	0.089	-0.018	0.827	0.052
is consistent with my ideals and opinions	0.05	-0.055	0.036	0.087	0.792	-0.097
gives me a good conscience	0.152	0.128	-0.068	-0.009	0.686	0.089
does not make me feel guilt	0.004	0.237	0.048	-0.097	0.581	0.109
makes me feel like a good person in my own eyes	0.113	0.303	-0.07	0.048	0.51	0.016
is reasonably priced	-0.037	-0.028	0.039	-0.077	0.025	0.855
is not too expensive	-0.044	0.027	0.076	-0.247	0.023	0.842
is a good choice considering the price	-0.027	0.05	0.095	-0.089	-0.002	0.783
offers value for the money	-0.076	-0.033	0.072	0.141	0.056	0.752
is economical	0.165	0.038	-0.16	-0.07	0.034	0.712
provides good return for the money	0.055	-0.029	0.164	0.113	0.02	0.672
is not a waste of money	0.056	-0.005	-0.17	0.019	0.114	0.628
is useful	-0.021	0.028	-0.173	0.401	0.139	0.459
is not too complicated or strenuous	0.148	0.084	0.083	0.131	0.015	0.441
is not too uncomfortable	0.236	0.075	0.074	0.271	-0.116	0.331
satisfies immediate needs	0.142	0.187	-0.037	0.114	0.214	0.256
Extraction Method: Principal Component Analysis.
Rotation Method: Oblimin with Kaiser Normalization.
a Rotation converged in 9 iterations.
7 FACTOR
Pattern Matrix
	Component
	1	2	3	4	5	6	7
gives me rest and recovery	0.664	-0.122	0.372	-0.131	0.075	0.08	0.008
makes me feel calm and safe	0.633	0.121	0.026	-0.018	0.088	0.094	-0.136
makes me feel safe for the future	0.623	0.239	-0.147	0.127	0.103	-0.012	-0.097
makes me prepared in case something unforeseen would happen	0.607	0.151	-0.039	-0.026	0.064	0.123	0.005
takes consideration of needs that may arise in the future	0.605	0.058	-0.093	0.164	0.065	0.072	-0.162
improves my safety or security	0.593	0.2	0.04	-0.039	0.115	-0.052	-0.278
makes me feel less stressed out	0.57	0.043	0.369	-0.135	0.107	0.048	-0.136
has a lasting value	0.537	0.022	0.122	0.367	0.114	0.118	0.261
serves many purposes	0.429	0.04	0.147	0.014	-0.006	0.278	-0.108
improves the way I am perceived by people who are important to me	-0.059	0.863	-0.046	0.034	0.029	-0.008	-0.087
is approved by my friends	0.023	0.851	-0.009	-0.021	-0.042	-0.001	0.113
is what my friends would expect me to choose	0.011	0.821	0.084	0.09	-0.09	0.034	0.156
is similar to what people who I identify with choose	0.074	0.817	0.054	-0.033	0.05	-0.074	-0.013
is popular among my friends	0.006	0.811	0.079	0.061	-0.038	0.045	0.064
makes me more alike my role models	0.115	0.787	0.064	-0.026	0.135	-0.099	0.008
makes a good impression on people who are important to me	-0.199	0.779	-0.056	0.082	0.043	-0.031	-0.17
is liked by people who are important to me	-0.09	0.691	-0.006	0.053	-0.005	0.115	-0.054
makes me feel accepted	0.174	0.65	-0.002	-0.07	-0.002	0.075	0.004
gives me a sense of belonging with people who are like me	0.189	0.636	0.136	-0.109	0.072	0.028	-0.047
is exciting	-0.071	0.068	0.795	0.147	0.04	-0.002	-0.004
is stimulating	0.113	-0.014	0.78	0.09	0.065	-0.003	-0.027
gives an unique experience	0.09	0.058	0.707	0.035	0.037	-0.051	-0.024
is not too dull or routine	-0.022	0.173	0.691	-0.027	-0.042	0.112	-0.111
is interesting	0.076	0.01	0.688	0.125	0.079	-0.02	0.163
gives relaxation	0.464	-0.036	0.614	-0.12	-0.04	0.084	-0.053
is pleasant or enjoyable	0.047	-0.096	0.596	0.091	0.224	0.091	-0.112
offers diversity	-0.103	0.065	0.588	0.049	0.069	0.114	-0.025
is new or exotic	-0.045	0.166	0.516	0.11	0.054	-0.025	-0.091
makes me feel good	0.31	-0.104	0.372	-0.007	0.18	0.045	-0.236
is of consistent and high quality	-0.046	-0.021	0.12	0.74	0.001	0.05	-0.136
is well made (or well performed)	0.022	-0.082	0.149	0.732	0.102	-0.071	-0.07
is first class	-0.103	0.237	0.241	0.674	-0.093	-0.095	0.097
is of acceptable standard	-0.114	0.082	0.073	0.619	0.064	-0.009	-0.075
meets even the highest requirements and expectations	0.065	0.097	0.33	0.591	0.042	-0.088	-0.067
is functional and fit for purpose	0.258	-0.028	-0.224	0.501	0.029	0.2	-0.041
is a good choice in the long-term	0.398	-0.029	-0.161	0.448	0.205	0.224	0.052
does not have too limited or short use	0.184	0.073	-0.141	0.41	0.002	0.281	-0.097
is reliable	0.274	-0.044	0.128	0.41	0.071	0.081	-0.214
is practical	0.196	-0.007	-0.229	0.354	-0.038	0.335	-0.301
is not morally wrong	-0.029	-0.132	0.025	-0.058	0.888	-0.018	0.055
is consistent with my personal and moral obligations	-0.022	-0.017	0.035	0.049	0.859	-0.001	0.068
does not violate my principles	-0.086	-0.065	0.087	-0.01	0.832	0.057	0.056
is consistent with my ideals and opinions	0.066	-0.05	0.05	0.138	0.788	-0.033	0.14
gives me a good conscience	0.129	0.123	-0.077	-0.024	0.699	0.061	-0.07
does not make me feel guilt	-0.006	0.23	0.038	-0.114	0.593	0.075	-0.046
makes me feel like a good person in my own eyes	0.058	0.285	-0.107	-0.047	0.542	-0.103	-0.271
is reasonably priced	-0.055	-0.026	0.042	-0.084	0.01	0.833	-0.084
is not too expensive	-0.049	0.029	0.082	-0.237	0.009	0.827	-0.033
is a good choice considering the price	-0.032	0.056	0.107	-0.069	-0.023	0.793	-0.013
offers value for the money	-0.082	-0.025	0.088	0.162	0.028	0.783	-0.003
is economical	0.159	0.05	-0.135	-0.017	0.009	0.762	0.046
is not a waste of money	0.062	0.008	-0.142	0.076	0.086	0.692	0.092
provides good return for the money	0.034	-0.023	0.174	0.124	-0.001	0.687	-0.059
is not too uncomfortable	0.091	0.04	-0.012	0.028	-0.062	0.046	-0.751
is not too complicated or strenuous	0.021	0.05	0.002	-0.094	0.066	0.166	-0.684
is smooth and comfortable	0.195	0.086	-0.095	0.157	-0.142	0.083	-0.668
appeals to me	-0.137	-0.115	0.321	0.07	0.118	0.08	-0.54
is enjoyable	0.184	-0.053	0.17	0.142	0	0.035	-0.535
makes me happy and satisfied	0.075	-0.11	0.297	0.137	0.189	0.102	-0.386
is not too much bustle or stress	0.321	-0.019	0.172	-0.029	0.011	0.005	-0.371
makes me want to use it	-0.134	0.093	0.031	0.275	0.088	-0.012	-0.357
is useful	-0.092	0.014	-0.206	0.282	0.151	0.34	-0.356
satisfies immediate needs	0.089	0.178	-0.06	0.046	0.229	0.174	-0.241
Extraction Method: Principal Component Analysis.
Rotation Method: Oblimin with Kaiser Normalization.
a Rotation converged in 10 iterations.
8 FACTOR
Pattern Matrix
	Component
	1	2	3	4	5	6	7	8
gives me rest and recovery	0.701	-0.099	0.247	-0.098	0.075	0.094	-0.011	0.184
makes me feel calm and safe	0.652	0.155	-0.098	0.022	0.086	0.111	-0.157	0.159
makes me feel safe for the future	0.599	0.233	-0.13	0.119	0.107	-0.015	-0.1	-0.156
makes me feel less stressed out	0.597	0.057	0.276	-0.112	0.108	0.059	-0.149	0.132
makes me prepared in case something unforeseen would happen	0.587	0.136	-0.009	-0.042	0.069	0.115	0.005	-0.173
improves my safety or security	0.58	0.192	0.046	-0.045	0.119	-0.055	-0.281	-0.108
takes consideration of needs that may arise in the future	0.562	0.024	0.004	0.125	0.073	0.055	-0.154	-0.326
has a lasting value	0.554	0.047	0.025	0.394	0.112	0.132	0.245	0.112
gives relaxation	0.508	-0.023	0.508	-0.096	-0.038	0.096	-0.066	0.194
serves many purposes	0.398	0	0.248	-0.03	0.002	0.258	-0.096	-0.291
makes me feel good	0.348	-0.075	0.246	0.031	0.179	0.062	-0.252	0.242
improves the way I am perceived by people who are important to me	-0.068	0.862	-0.031	0.033	0.029	-0.008	-0.083	-0.028
is approved by my friends	0.014	0.842	0.018	-0.03	-0.041	-0.004	0.117	-0.065
is what my friends would expect me to choose	0.009	0.816	0.097	0.084	-0.089	0.033	0.159	-0.031
is similar to what people who I identify with choose	0.068	0.811	0.07	-0.038	0.051	-0.075	-0.01	-0.042
is popular among my friends	-0.002	0.801	0.109	0.049	-0.037	0.041	0.07	-0.068
makes a good impression on people who are important to me	-0.199	0.793	-0.077	0.096	0.041	-0.024	-0.171	0.07
makes me more alike my role models	0.1	0.767	0.116	-0.046	0.138	-0.107	0.016	-0.126
is liked by people who are important to me	-0.078	0.715	-0.07	0.08	-0.008	0.127	-0.061	0.144
makes me feel accepted	0.185	0.669	-0.064	-0.047	-0.005	0.085	-0.005	0.101
gives me a sense of belonging with people who are like me	0.203	0.648	0.08	-0.091	0.071	0.036	-0.054	0.097
is exciting	-0.059	0.027	0.864	0.108	0.049	-0.016	0.013	-0.086
gives an unique experience	0.099	0.019	0.769	-0.002	0.046	-0.065	-0.01	-0.099
is stimulating	0.151	-0.019	0.735	0.092	0.069	0.001	-0.028	0.13
is new or exotic	-0.067	0.104	0.671	0.044	0.066	-0.052	-0.065	-0.295
is not too dull or routine	0.008	0.163	0.669	-0.031	-0.039	0.113	-0.108	0.094
offers diversity	-0.081	0.052	0.589	0.039	0.073	0.112	-0.019	0.049
is pleasant or enjoyable	0.077	-0.096	0.554	0.096	0.227	0.095	-0.113	0.117
is interesting	0.139	0.042	0.537	0.167	0.077	0.001	0.147	0.357
is well made (or well performed)	0.033	-0.057	0.088	0.754	0.101	-0.058	-0.079	0.119
is of consistent and high quality	-0.064	-0.029	0.164	0.723	0.005	0.047	-0.129	-0.104
is first class	-0.108	0.23	0.27	0.66	-0.091	-0.096	0.103	-0.046
is of acceptable standard	-0.104	0.109	0.013	0.643	0.062	0.004	-0.082	0.135
meets even the highest requirements and expectations	0.049	0.072	0.402	0.56	0.049	-0.098	-0.055	-0.158
is functional and fit for purpose	0.236	-0.02	-0.222	0.503	0.029	0.202	-0.045	-0.087
is a good choice in the long-term	0.368	-0.039	-0.122	0.433	0.208	0.217	0.053	-0.186
is reliable	0.269	-0.04	0.115	0.411	0.074	0.084	-0.217	-0.027
does not have too limited or short use	0.159	0.071	-0.111	0.401	0.004	0.278	-0.095	-0.131
is not morally wrong	-0.026	-0.134	0.019	-0.055	0.89	-0.018	0.056	0.018
is consistent with my personal and moral obligations	-0.019	-0.015	0.02	0.055	0.86	0.001	0.067	0.034
does not violate my principles	-0.09	-0.078	0.114	-0.02	0.835	0.052	0.062	-0.044
is consistent with my ideals and opinions	0.075	-0.041	0.01	0.151	0.787	-0.027	0.135	0.072
gives me a good conscience	0.111	0.11	-0.04	-0.035	0.702	0.055	-0.065	-0.113
does not make me feel guilt	0.002	0.239	0.004	-0.101	0.593	0.08	-0.049	0.072
makes me feel like a good person in my own eyes	0.033	0.268	-0.046	-0.064	0.546	-0.112	-0.263	-0.148
is reasonably priced	-0.048	-0.014	0.006	-0.072	0.007	0.837	-0.087	0.058
is not too expensive	-0.047	0.027	0.079	-0.238	0.008	0.824	-0.031	-0.006
is a good choice considering the price	-0.017	0.074	0.047	-0.05	-0.026	0.801	-0.019	0.112
offers value for the money	-0.076	-0.013	0.055	0.173	0.026	0.787	-0.006	0.054
is economical	0.135	0.036	-0.086	-0.036	0.01	0.752	0.051	-0.174
is not a waste of money	0.054	0.015	-0.152	0.081	0.084	0.693	0.089	-0.03
provides good return for the money	0.032	-0.028	0.181	0.117	0.001	0.684	-0.057	-0.041
is not too uncomfortable	0.071	0.035	0.019	0.022	-0.058	0.043	-0.747	-0.091
is not too complicated or strenuous	0.002	0.039	0.044	-0.105	0.07	0.16	-0.677	-0.103
is smooth and comfortable	0.156	0.065	-0.011	0.13	-0.136	0.072	-0.658	-0.232
appeals to me	-0.109	-0.09	0.239	0.1	0.117	0.094	-0.547	0.213
is enjoyable	0.199	-0.028	0.091	0.171	0	0.048	-0.545	0.143
makes me happy and satisfied	0.103	-0.082	0.197	0.171	0.188	0.117	-0.397	0.212
is not too much bustle or stress	0.347	0.013	0.057	0.01	0.009	0.022	-0.387	0.204
makes me want to use it	-0.107	0.141	-0.096	0.327	0.082	0.012	-0.373	0.287
is useful	-0.141	-0.016	-0.08	0.243	0.156	0.323	-0.339	-0.296
is practical	0.131	-0.053	-0.06	0.295	-0.03	0.309	-0.28	-0.44
satisfies immediate needs	0.045	0.135	0.077	-0.003	0.236	0.152	-0.222	-0.324
Extraction Method: Principal Component Analysis.
Rotation Method: Oblimin with Kaiser Normalization.
a Rotation converged in 12 iterations.
9 FACTOR
Pattern Matrix
	Component
	1	2	3	4	5	6	7	8	9
gives me rest and recovery	0.738	-0.097	0.208	-0.05	0.091	0.103	0.002	0.024	0.026
makes me feel calm and safe	0.661	0.157	-0.125	0.03	0.09	0.115	-0.098	-0.048	-0.089
makes me feel less stressed out	0.65	0.052	0.228	-0.016	0.133	0.07	-0.17	0.076	0.048
gives relaxation	0.542	-0.013	0.489	-0.114	-0.043	0.098	0.038	0.001	-0.133
improves my safety or security	0.505	0.197	0.046	-0.053	0.119	-0.055	-0.272	-0.24	-0.024
makes me prepared in case something unforeseen would happen	0.491	0.138	-0.016	-0.016	0.084	0.117	-0.101	-0.25	0.201
has a lasting value	0.491	0.061	0.017	0.29	0.1	0.127	0.325	-0.229	-0.08
makes me feel safe for the future	0.476	0.241	-0.121	0.071	0.103	-0.019	-0.112	-0.348	0.026
is not too much bustle or stress	0.466	-0.004	-0.004	0.143	0.039	0.036	-0.372	0.234	-0.067
makes me feel good	0.424	-0.074	0.214	0.039	0.178	0.066	-0.122	0.099	-0.228
improves the way I am perceived by people who are important to me	-0.092	0.864	-0.021	0.009	0.016	-0.012	-0.056	-0.037	-0.083
is approved by my friends	-0.015	0.842	0.019	-0.008	-0.038	-0.003	0.047	-0.02	0.113
is similar to what people who I identify with choose	0.029	0.817	0.081	-0.062	0.039	-0.078	-0.002	-0.074	-0.025
is what my friends would expect me to choose	-0.01	0.816	0.09	0.102	-0.085	0.034	0.1	-0.005	0.098
is popular among my friends	-0.039	0.803	0.114	0.043	-0.04	0.039	0.039	-0.06	0.041
makes a good impression on people who are important to me	-0.164	0.788	-0.082	0.098	0.032	-0.025	-0.114	0.101	-0.154
makes me more alike my role models	0.046	0.77	0.121	-0.034	0.138	-0.107	-0.044	-0.099	0.087
is liked by people who are important to me	-0.012	0.707	-0.095	0.124	-0.003	0.13	-0.042	0.178	-0.069
makes me feel accepted	0.203	0.669	-0.077	-0.029	-0.004	0.087	0.004	0.053	-0.021
gives me a sense of belonging with people who are like me	0.202	0.656	0.083	-0.123	0.057	0.034	0.017	-0.014	-0.12
is exciting	-0.08	0.036	0.867	0.073	0.039	-0.02	0.048	-0.091	-0.052
gives an unique experience	0.069	0.027	0.772	-0.018	0.041	-0.066	-0.001	-0.11	0.001
is stimulating	0.19	-0.011	0.719	0.065	0.06	0.001	0.075	0.026	-0.155
is not too dull or routine	0.053	0.169	0.661	-0.044	-0.048	0.112	-0.017	0.062	-0.154
is new or exotic	-0.104	0.095	0.654	0.139	0.091	-0.047	-0.221	-0.072	0.239
offers diversity	-0.015	0.045	0.557	0.108	0.088	0.117	-0.039	0.151	0.024
is pleasant or enjoyable	0.146	-0.1	0.52	0.134	0.234	0.099	-0.064	0.114	-0.094
is interesting	0.226	0.054	0.516	0.102	0.058	0.001	0.327	0.141	-0.262
is of acceptable standard	-0.006	0.084	-0.056	0.744	0.095	0.015	-0.104	0.212	-0.02
is first class	-0.088	0.212	0.221	0.732	-0.061	-0.089	0.016	0.045	0.118
is well made (or well performed)	0.054	-0.062	0.055	0.709	0.101	-0.06	0.032	-0.032	-0.22
is of consistent and high quality	-0.096	-0.038	0.142	0.704	0.013	0.044	-0.11	-0.137	-0.084
meets even the highest requirements and expectations	-0.017	0.071	0.392	0.522	0.05	-0.102	-0.046	-0.214	-0.039
is functional and fit for purpose	0.173	-0.025	-0.238	0.48	0.038	0.199	-0.057	-0.2	0
is reliable	0.238	-0.042	0.098	0.384	0.075	0.082	-0.158	-0.157	-0.129
is not morally wrong	-0.018	-0.134	0.011	-0.049	0.885	-0.017	0.052	0.025	-0.008
is consistent with my personal and moral obligations	-0.007	-0.016	0.005	0.064	0.858	0.002	0.064	0.031	-0.016
does not violate my principles	-0.081	-0.083	0.099	0.021	0.841	0.054	0.006	0.039	0.07
is consistent with my ideals and opinions	0.084	-0.04	-0.009	0.146	0.785	-0.025	0.145	0.01	-0.02
gives me a good conscience	0.064	0.11	-0.039	-0.033	0.7	0.054	-0.097	-0.115	0.026
does not make me feel guilt	0.05	0.232	-0.019	-0.042	0.6	0.085	-0.068	0.131	0.001
makes me feel like a good person in my own eyes	-0.064	0.282	-0.002	-0.178	0.509	-0.124	-0.158	-0.266	-0.221
is reasonably priced	0	-0.023	-0.013	-0.03	0.019	0.834	-0.095	0.104	-0.013
is not too expensive	-0.025	0.023	0.074	-0.205	0.016	0.82	-0.063	0.058	0.043
is a good choice considering the price	0.029	0.07	0.033	-0.041	-0.023	0.797	0.011	0.093	-0.062
offers value for the money	-0.057	-0.017	0.043	0.155	0.027	0.78	0.031	0.014	-0.082
is economical	0.075	0.031	-0.089	-0.006	0.027	0.747	-0.063	-0.137	0.187
is not a waste of money	0.009	0.018	-0.144	0.028	0.078	0.683	0.099	-0.124	-0.016
provides good return for the money	0.006	-0.026	0.182	0.077	-0.003	0.675	-0.021	-0.107	-0.074
is not too complicated or strenuous	0.06	0.016	0.012	0.036	0.098	0.167	-0.719	0.114	-0.037
is smooth and comfortable	0.121	0.05	-0.023	0.195	-0.118	0.073	-0.682	-0.138	-0.055
is not too uncomfortable	0.074	0.027	0.02	0.034	-0.061	0.04	-0.649	-0.071	-0.263
satisfies immediate needs	-0.047	0.13	0.086	0.025	0.245	0.149	-0.322	-0.221	0.119
takes consideration of needs that may arise in the future	0.338	0.048	0.06	-0.046	0.041	0.038	-0.093	-0.626	-0.088
is a good choice in the long-term	0.192	-0.02	-0.085	0.255	0.178	0.201	0.134	-0.507	-0.122
is useful	-0.306	0.001	-0.011	0.041	0.109	0.298	-0.189	-0.472	-0.314
is practical	-0.042	-0.053	-0.031	0.24	-0.031	0.297	-0.339	-0.462	0.048
does not have too limited or short use	0.021	0.087	-0.07	0.218	-0.032	0.259	0.042	-0.413	-0.244
serves many purposes	0.261	0.009	0.269	-0.07	0	0.251	-0.148	-0.373	0.097
makes me want to use it	-0.083	0.159	-0.064	0.113	0.021	-0.005	0.007	-0.06	-0.689
appeals to me	-0.067	-0.075	0.266	-0.06	0.065	0.08	-0.199	-0.026	-0.645
makes me happy and satisfied	0.159	-0.077	0.189	0.099	0.165	0.112	-0.17	0.026	-0.426
is enjoyable	0.232	-0.026	0.087	0.11	-0.02	0.043	-0.332	-0.036	-0.417
Extraction Method: Principal Component Analysis.
Rotation Method: Oblimin with Kaiser Normalization.
a Rotation converged in 39 iterations.
10 FACTOR
Pattern Matrix
	Component
	1	2	3	4	5	6	7	8	9	10
makes me feel safe for the future	0.7	0.153	0	0.056	0.063	-0.011	-0.097	-0.005	-0.059	-0.005
makes me prepared in case something unforeseen would happen	0.653	0.056	0.101	-0.031	0.044	0.124	-0.077	0.065	0.12	-0.031
takes consideration of needs that may arise in the future	0.628	0.015	0.085	-0.051	0.027	0.037	-0.088	-0.364	-0.124	-0.064
improves my safety or security	0.569	0.141	0.108	-0.064	0.093	-0.051	-0.273	0.017	-0.056	-0.151
makes me feel calm and safe	0.516	0.123	-0.101	0.024	0.075	0.119	-0.12	0.176	-0.094	-0.337
has a lasting value	0.452	0.055	-0.006	0.291	0.097	0.129	0.312	-0.051	-0.096	-0.301
serves many purposes	0.4	-0.004	0.271	-0.073	-0.007	0.248	-0.138	-0.223	0.087	-0.095
is approved by my friends	-0.046	0.885	-0.055	-0.002	-0.019	-0.01	0.04	-0.07	0.139	-0.046
is popular among my friends	-0.067	0.851	0.025	0.05	-0.018	0.031	0.028	-0.127	0.075	-0.068
improves the way I am perceived by people who are important to me	0.008	0.844	-0.003	0.005	0.008	-0.011	-0.056	-0.014	-0.107	0.12
is what my friends would expect me to choose	-0.011	0.832	0.051	0.104	-0.077	0.03	0.101	-0.024	0.098	-0.01
is similar to what people who I identify with choose	0.045	0.829	0.04	-0.06	0.045	-0.081	-0.009	-0.07	-0.018	-0.036
makes me more alike my role models	0.157	0.746	0.143	-0.039	0.125	-0.106	-0.032	-0.021	0.053	0.066
makes a good impression on people who are important to me	-0.033	0.72	0.016	0.087	0.002	-0.018	-0.106	0.151	-0.218	0.253
is liked by people who are important to me	-0.119	0.718	-0.118	0.125	0.002	0.129	-0.06	0.13	-0.054	-0.026
gives me a sense of belonging with people who are like me	0.084	0.676	0.018	-0.118	0.066	0.031	-0.005	-0.004	-0.089	-0.209
makes me feel accepted	0.239	0.601	0.007	-0.04	-0.034	0.094	0.011	0.2	-0.082	0.031
is exciting	-0.052	0.019	0.844	0.071	0.03	-0.02	0.065	-0.132	-0.06	-0.054
gives an unique experience	0.078	0.006	0.757	-0.021	0.03	-0.066	0.016	-0.097	-0.008	-0.109
is new or exotic	0.091	0.028	0.748	0.126	0.056	-0.042	-0.176	-0.005	0.172	0.206
offers diversity	0.025	-0.044	0.667	0.094	0.045	0.128	-0.008	0.212	-0.05	0.104
is not too dull or routine	-0.032	0.137	0.656	-0.048	-0.062	0.114	-0.014	0.043	-0.158	-0.125
is stimulating	-0.069	0.034	0.592	0.073	0.079	-0.005	0.053	-0.069	-0.085	-0.394
is interesting	0.034	0.02	0.503	0.101	0.043	0.008	0.319	0.156	-0.275	-0.266
is of acceptable standard	-0.056	0.058	0.001	0.735	0.081	0.019	-0.109	0.226	-0.045	0.07
is first class	-0.115	0.239	0.186	0.732	-0.049	-0.094	0.016	-0.019	0.128	0.007
is of consistent and high quality	-0.05	-0.007	0.1	0.706	0.027	0.039	-0.123	-0.177	-0.059	0.003
is well made (or well performed)	0.088	-0.094	0.095	0.702	0.087	-0.055	0.023	0.034	-0.249	0.003
meets even the highest requirements and expectations	-0.008	0.123	0.298	0.528	0.073	-0.11	-0.058	-0.267	0.005	-0.121
is functional and fit for purpose	0.309	-0.051	-0.183	0.473	0.026	0.201	-0.058	-0.044	-0.036	0.04
is reliable	0.109	0.02	-0.008	0.391	0.103	0.073	-0.193	-0.166	-0.055	-0.293
is not morally wrong	-0.116	-0.069	-0.066	-0.039	0.902	-0.016	0.033	-0.053	0.038	-0.111
is consistent with my personal and moral obligations	-0.06	0.022	-0.033	0.069	0.863	0.006	0.051	-0.003	0.003	-0.055
does not violate my principles	-0.143	-0.026	0.039	0.028	0.853	0.055	-0.003	-0.045	0.105	-0.044
is consistent with my ideals and opinions	0.139	-0.072	0.053	0.141	0.76	-0.014	0.151	0.107	-0.071	0.042
gives me a good conscience	0.189	0.089	0.012	-0.038	0.68	0.061	-0.091	-0.009	-0.009	0.08
does not make me feel guilt	0.167	0.135	0.14	-0.059	0.547	0.101	-0.045	0.287	-0.097	0.204
makes me feel like a good person in my own eyes	0.152	0.258	0.032	-0.181	0.494	-0.119	-0.159	-0.179	-0.247	0.127
is reasonably priced	-0.037	-0.041	0.02	-0.032	0.009	0.837	-0.097	0.108	-0.021	0.019
is not too expensive	-0.112	0.051	0.034	-0.199	0.026	0.816	-0.071	-0.009	0.076	-0.068
is a good choice considering the price	0.023	0.027	0.091	-0.045	-0.043	0.802	0.014	0.136	-0.096	0.031
offers value for the money	-0.116	0.01	0.003	0.16	0.038	0.778	0.016	-0.049	-0.057	-0.057
is economical	0.156	0.035	-0.077	-0.006	0.026	0.745	-0.056	-0.072	0.177	0.025
is not a waste of money	0.129	-0.004	-0.102	0.027	0.067	0.687	0.104	-0.045	-0.052	0.078
provides good return for the money	-0.038	0.012	0.114	0.084	0.013	0.669	-0.037	-0.157	-0.033	-0.124
is not too complicated or strenuous	-0.003	0.003	0.048	0.029	0.09	0.166	-0.733	0.123	-0.005	0.015
is smooth and comfortable	0.134	0.062	-0.032	0.192	-0.111	0.065	-0.703	-0.097	-0.006	-0.043
is not too uncomfortable	0.046	0.027	0.013	0.03	-0.059	0.035	-0.678	-0.058	-0.212	-0.06
is not too much bustle or stress	0.199	-0.029	0.021	0.135	0.027	0.038	-0.396	0.326	-0.041	-0.275
is enjoyable	-0.012	0.031	-0.032	0.118	0.009	0.034	-0.388	-0.095	-0.311	-0.366
satisfies immediate needs	0.061	0.165	0.051	0.027	0.256	0.143	-0.323	-0.221	0.148	0.04
is useful	0.042	-0.001	-0.005	0.042	0.109	0.296	-0.193	-0.446	-0.323	0.231
is a good choice in the long-term	0.366	0.009	-0.136	0.26	0.191	0.197	0.12	-0.379	-0.118	-0.113
is practical	0.267	-0.057	-0.006	0.236	-0.032	0.292	-0.331	-0.35	0.034	0.159
does not have too limited or short use	0.226	0.088	-0.085	0.219	-0.029	0.257	0.031	-0.321	-0.254	0.012
makes me want to use it	0.055	0.065	0.038	0.102	-0.015	0.007	-0.009	0.037	-0.751	0.129
appeals to me	-0.197	-0.055	0.189	-0.054	0.078	0.077	-0.245	-0.132	-0.575	-0.187
gives me rest and recovery	0.323	-0.035	0.073	-0.041	0.116	0.096	-0.038	0.082	0.118	-0.661
gives relaxation	0.149	0.051	0.327	-0.103	-0.014	0.089	-0.002	-0.025	-0.031	-0.631
makes me feel less stressed out	0.275	0.098	0.125	-0.011	0.15	0.064	-0.205	0.129	0.13	-0.557
makes me feel good	0.077	-0.03	0.11	0.046	0.196	0.062	-0.167	0.08	-0.143	-0.475
is pleasant or enjoyable	-0.189	-0.015	0.361	0.146	0.268	0.091	-0.099	-0.045	0.014	-0.406
makes me happy and satisfied	-0.103	-0.02	0.069	0.109	0.191	0.106	-0.223	-0.068	-0.329	-0.355
Extraction Method: Principal Component Analysis.
Rotation Method: Oblimin with Kaiser Normalization.
a Rotation converged in 44 iterations.
<-- Previous
Next -->

## Sheet: 2.2.Purification
<-- Overview
2.2.1. Scale purification (Sample 1A)
The scale was then purified by removing weak and cross-loaded items.
								CRITERIA
								Communality >	Main load. >	2nd load. >	Overlap % >
INCLUDED ITEMS	1	2	3	4	5	6	7	0.5	0.5	0.32	0.5	Verdict:
makes me feel safe for the future	0.794	0.124	0.098	0.056	0.106	0.028	0.029	0.721	0.794	0.124	0.156171	OK
improves my safety or security	0.748	0.078	0.063	0.074	0.023	0.026	0.12	0.726	0.748	0.12	0.160428	OK
makes me prepared in case something unforeseen would happen	0.739	0.009	0.053	0.055	0.002	0.138	0.123	0.642	0.739	0.138	0.186739	OK
makes me feel calm and safe	0.738	0.02	0.015	0.054	0.079	0.039	0.139	0.595	0.738	0.139	0.188347	OK
takes consideration of needs that may arise in the future	0.626	0.008	0.021	0.01	0.145	0.178	0.02	0.631	0.626	0.178	0.284345	OK
improves the way I am perceived by people who are important to me	0.012	0.84	0.015	0.014	0.011	0.026	0.082	0.778	0.84	0.082	0.097619	OK
is approved by my friends	0.01	0.838	0.027	0.007	0.029	0.005	0.018	0.697	0.838	0.029	0.0346062	OK
is popular among my friends	0.03	0.801	0.088	0.04	0.034	0.002	0.006	0.681	0.801	0.088	0.109863	OK
is what my friends would expect me to choose	0.012	0.792	0.04	0.055	0.113	0.032	0.084	0.695	0.792	0.113	0.142677	OK
is similar to what people who I identify with choose	0.055	0.786	0.099	0.048	0.046	0.051	0.02	0.726	0.786	0.099	0.125954	OK
makes a good impression on people who are important to me	0.061	0.78	0.077	0.026	0.057	0.001	0.102	0.659	0.78	0.102	0.130769	OK
makes me more alike my role models	0.107	0.709	0.077	0.103	0.022	0.074	0.019	0.716	0.709	0.107	0.150917	OK
is liked by people who are important to me	0.004	0.676	0.099	0.023	0.144	0.084	0.003	0.54	0.676	0.144	0.213018	OK
gives me a sense of belonging with people who are like me	0.123	0.643	0.205	0.05	0.131	0.024	0.013	0.588	0.643	0.205	0.318818	OK
makes me feel accepted	0.239	0.569	0.008	0.012	0.122	0.075	0.051	0.526	0.569	0.239	0.420035	OK
is exciting	0.046	0.077	0.825	0.028	0.038	0.048	0.028	0.75	0.825	0.077	0.0933333	OK
is stimulating	0.027	0.022	0.808	0.081	0.034	0.014	0.058	0.767	0.808	0.081	0.100248	OK
is not too dull or routine	0.084	0.123	0.76	0.087	0.009	0.093	0.08	0.614	0.76	0.123	0.161842	OK
gives an unique experience	0.082	0.077	0.75	0.036	0.023	0.014	0.087	0.65	0.75	0.087	0.116	OK
is interesting	0.012	0.011	0.744	0.013	0.033	0.049	0.136	0.599	0.744	0.136	0.182796	OK
is pleasant or enjoyable	0.013	0.141	0.537	0.16	0.166	0.02	0.185	0.615	0.537	0.185	0.344507	OK
makes me feel good	0.304	0.157	0.426	0.13	0.061	0.092	0.273	0.5	0.426	0.304	0.713615	OK
is not morally wrong	0.07	0.063	0.013	0.867	0.094	0.026	0	0.74	0.867	0.094	0.10842	OK
does not violate my principles	0.106	0.039	0.068	0.857	0.014	0.018	0.026	0.703	0.857	0.106	0.123687	OK
is consistent with my personal and moral obligations	0.03	0.002	0.015	0.853	0.095	0.015	0.055	0.737	0.853	0.095	0.111372	OK
is consistent with my ideals and opinions	0.047	0.054	0.012	0.785	0.183	0.001	0.096	0.693	0.785	0.183	0.233121	OK
gives me a good conscience	0.128	0.097	0.064	0.7	0.013	0.062	0.067	0.669	0.7	0.128	0.182857	OK
does not make me feel guilt	0.09	0.158	0.048	0.554	0.157	0.062	0.007	0.507	0.554	0.158	0.285199	OK
makes me feel like a good person in my own eyes	0.147	0.236	0.043	0.499	0.011	0.026	0.117	0.519	0.499	0.236	0.472946	OK
is of consistent and high quality	0.016	0.017	0.068	0.002	0.794	0.093	0.161	0.763	0.794	0.161	0.202771	OK
is first class	0.04	0.183	0.035	0.02	0.788	0.126	0.036	0.657	0.788	0.183	0.232234	OK
is well made (or well performed)	0.068	0.065	0.092	0.048	0.694	0.058	0.009	0.623	0.694	0.092	0.132565	OK
meets even the highest requirements and expectations	0.064	0.085	0.259	0.046	0.649	0.03	0.051	0.695	0.649	0.259	0.399076	OK
is reliable	0.249	0.104	0.014	0.093	0.429	0.177	0.235	0.582	0.429	0.249	0.58042	OK
is reasonably priced	0.025	0.034	0.03	0.011	0.065	0.81	0.065	0.724	0.81	0.065	0.0802469	OK
is not too expensive	0.02	0.04	0.01	0.024	0.184	0.793	0.045	0.655	0.793	0.184	0.23203	OK
provides good return for the money	0.012	0.009	0.143	0.012	0.119	0.779	0.021	0.657	0.779	0.143	0.183569	OK
is economical	0.123	0.037	0.118	0.014	0.028	0.766	0.04	0.686	0.766	0.123	0.160574	OK
offers value for the money	0.08	0.007	0.079	0.004	0.173	0.748	0.069	0.714	0.748	0.173	0.231283	OK
is a good choice considering the price	0.039	0.013	0.041	0.013	0.063	0.726	0.037	0.639	0.726	0.063	0.0867769	OK
is not a waste of money	0.069	0	0.096	0.111	0.07	0.689	0.083	0.565	0.689	0.111	0.161103	OK
is smooth and comfortable	0.057	0.06	0.092	0.094	0.102	0.101	0.786	0.734	0.786	0.102	0.129771	OK
is not too uncomfortable	0.023	0.064	0.031	0.008	0.015	0.035	0.776	0.679	0.776	0.064	0.0824742	OK
is not too complicated or strenuous	0.059	0.072	0.015	0.079	0.07	0.113	0.74	0.67	0.74	0.113	0.152703	OK
is enjoyable	0.088	0.056	0.133	0.002	0.136	0.019	0.649	0.554	0.649	0.136	0.209553	OK
Extraction Method: Principal Component Analysis.
Rotation Method: Oblimin with Kaiser Normalization.
a Rotation converged in 11 iterations.
	1	2	3	4	5	6	7	Total
Unrotated eigenvalue	12.9	5	3.9	2.8	1.9	1.8	1.3	29.6
Unrotated explained variance	28.6	11.2	8.7	6.1	4.3	4	2.8	65.7
Rotated main loadings	5	10	7	7	5	7	4	45
Rotated average main loading	0.729	0.7434	0.692857	0.730714	0.6708	0.758714	0.73775	0.723319
2.2.2. Final labels
The final labels were set based on the remaining items in each factor following scale purification.
Factor 1 - Safety	Original item#
makes me feel calm and safe	Safety1
makes me feel safe for the future	Safety2
makes me prepared in case something unforeseen would happen	Safety5
takes consideration of needs that may arise in the future	Safety3
improves my safety or security	Safety6	Reason for exclusion:
gives me rest and recovery	Comfort3	83.8% cross-loading
makes me feel less stressed out	Comfort7	93.0% cross-loading
has a lasting value	Quality6	66.9% cross-loading
serves many purposes	Function6	0.490 communality
Factor 2 - Social Acceptance	Original item#
improves the way I am perceived by people who are important to me	Social9
is approved by my friends	Social1
is what my friends would expect me to choose	Social3
is similar to what people who I identify with choose	Social7
is popular among my friends	Social10
makes me more alike my role models	Social6
makes a good impression on people who are important to me	Social4
is liked by people who are important to me	Social2
makes me feel accepted	Social8
gives me a sense of belonging with people who are like me	Social5
Factor 3 - Stimulation	Original item#
is exciting	Stimulation1
is stimulating	Stimulation7
gives a unique experience	Stimulation5
is not too dull or routine	Stimulation4
is interesting	Stimulation2
is pleasant or enjoyable	Pleasure3
makes me feel good	Pleasure1	Reason for exclusion:
offers diversity	Stimulation3	0.406 communality
is new or exotic	Stimulation6	0.395 communality
gives relaxation	Comfort2	Removed due to non-fitting content
Factor 4 - Ethics	Original item#
is not morally wrong	Ethics6
is consistent with my personal and moral obligations	Ethics1
does not violate my principles	Ethics4
is consistent with my ideals and opinions	Ethics7
gives me a good conscience	Ethics5
does not make me feel guilt	Ethics2
makes me feel like a good person in my own eyes	Ethics3
Factor 5 - Quality	Original item#
is of consistent and high quality	Quality1
is well made (or well performed)	Quality2
is first class	Quality4
meets even the highest requirements and expectations	Quality5
is reliable	Function2	Reason for exclusion:
is of acceptable standard	Quality3	0.495 communality
is functional and fit for purpose	Function5	67.4% cross-loading
is a good choice in the long-term	Safety4	92.1% cross-loading
does not have too limited or short use	Function1	0.457 communality
is practical	Function3	85.5% cross-loading
Factor 6 - Value for Money	Original item#
is reasonably priced	VfM1
is not too expensive	VfM6
is a good choice considering the price	VfM3
offers value for the money	VfM2
is economical	VfM4
is not a waste of money	VfM7
provides good return for the money	VfM5
Factor 7 - Comfort	Original item#
is not too uncomfortable	Comfort1
is not too complicated or strenuous	Comfort5
is smooth and comfortable	Comfort6
is enjoyable	Pleasure2	Reason for exclusion:
appeals to me	Pleasure5	70.5% cross-loading
makes me happy and satisfied	Pleasure6	86.6% cross-loading
is not too much bustle or stress	Comfort4	0.370 communality
makes me want to use it	Pleasure4	0.302 communality
is useful	Function4	98.5% cross-loading
satisfies immediate needs	Pleasure7	0.352 communality
2.2.3. Component correlation matrix (Sample 1A)
Component correlation matrix was calculated
				CRITERIA
				Excessive if >	0.7	Cut-off if <	0.32
	Safety	Social Ac.	Stimulation	Ethics	Quality	Value f. Money	Comfort
Safety	-
Social Acceptance	0.286	-
Stimulation	-0.346	-0.118	-
Ethics	-0.343	-0.178	0.228	-
Quality	0.235	0.156	-0.151	-0.319	-
Value for Money	0.135	0.128	-0.129	-0.19	0.307	-
Comfort	-0.358	-0.181	0.377	0.227	-0.212	-0.224	-
Extraction Method: Principal Component Analysis.
Rotation Method: Oblimin with Kaiser Normalization.
2.2.4. Chronbach's Alpha (Sample 1A)
Cronbach's alpha was calculated for every dimension
Dimension =	Value for Money
Reliability Statistics
Cronbach's Alpha	N of Items
0.892	7
Item-Total Statistics
	Scale Mean if Item Deleted	Scale Variance if Item Deleted	Corrected Item-Total Correlation	Cronbach's Alpha if Item Deleted
is reasonably priced	24.31	45.064	0.754	0.87
is not too expensive	24.89	42.988	0.691	0.876		CRITERION
provides good return for the money	24.63	45.14	0.66	0.879		Acceptable if >	0.8
is economical	24.77	43.727	0.722	0.872		Value for Money	0.892
offers value for the money	24.28	45.206	0.725	0.872		Quality	0.822
is a good choice considering the price	24.39	45.088	0.684	0.877		Safety	0.863
is not a waste of money	24.68	43.133	0.624	0.886		Stimulation	0.885
						Comfort	0.811
						Ethics	0.879
						Social Acceptance	0.919
2.3.5. DATA TABLES - Cronbach's Alpha (SPSS OUTPUT; Sample 1A)
Value for Money
Reliability Statistics
Cronbach's Alpha	N of Items
0.892	7
Item-Total Statistics
	Scale Mean if Item Deleted	Scale Variance if Item Deleted	Corrected Item-Total Correlation	Cronbach's Alpha if Item Deleted
is reasonably priced	24.31	45.064	0.754	0.87
is not too expensive	24.89	42.988	0.691	0.876
provides good return for the money	24.63	45.14	0.66	0.879
is economical	24.77	43.727	0.722	0.872
offers value for the money	24.28	45.206	0.725	0.872
is a good choice considering the price	24.39	45.088	0.684	0.877
is not a waste of money	24.68	43.133	0.624	0.886
Quality
Reliability Statistics
Cronbach's Alpha	N of Items
0.822	5
Item-Total Statistics
	Scale Mean if Item Deleted	Scale Variance if Item Deleted	Corrected Item-Total Correlation	Cronbach's Alpha if Item Deleted
is of consistent and high quality	14.84	21.44	0.71	0.764
is first class	16.01	19.565	0.578	0.806
is well made (or well performed)	14.62	23.154	0.618	0.791
meets even the highest requirements and expectations	15.72	19.236	0.686	0.766
is reliable	14.98	22.629	0.542	0.807
Safety
Reliability Statistics
Cronbach's Alpha	N of Items
0.863	5
Item-Total Statistics
	Scale Mean if Item Deleted	Scale Variance if Item Deleted	Corrected Item-Total Correlation	Cronbach's Alpha if Item Deleted
makes me feel safe for the future	11.4	33.041	0.722	0.825
improves my safety or security	11.38	34.148	0.752	0.818
makes me prepared in case something unforeseen would happen	11.47	36.013	0.621	0.85
makes me feel calm and safe	10.72	34.154	0.67	0.838
takes consideration of needs that may arise in the future	11.09	35.544	0.655	0.842
Stimulation
Reliability Statistics
Cronbach's Alpha	N of Items
0.885	7
Item-Total Statistics
	Scale Mean if Item Deleted	Scale Variance if Item Deleted	Corrected Item-Total Correlation	Cronbach's Alpha if Item Deleted
is exciting	21.44	55.111	0.769	0.856
is stimulating	20.92	53.712	0.806	0.851
is not too dull or routine	21.08	57.362	0.637	0.873
gives an unique experience	22.11	56.023	0.68	0.867
is interesting	20.6	58.119	0.644	0.872
is pleasant or enjoyable	20.69	58.15	0.657	0.87
makes me feel good	20.14	62.171	0.526	0.885
Comfort
Reliability Statistics
Cronbach's Alpha	N of Items
0.811	4
Item-Total Statistics
	Scale Mean if Item Deleted	Scale Variance if Item Deleted	Corrected Item-Total Correlation	Cronbach's Alpha if Item Deleted
is smooth and comfortable	11.28	13.902	0.704	0.728
is not too uncomfortable	11.38	13.664	0.654	0.751
is not too complicated or strenuous	11.65	13.791	0.625	0.766
is enjoyable	11.16	15.783	0.541	0.802
Ethics
Reliability Statistics
Cronbach's Alpha	N of Items
0.879	7
Item-Total Statistics
	Scale Mean if Item Deleted	Scale Variance if Item Deleted	Corrected Item-Total Correlation	Cronbach's Alpha if Item Deleted
is not morally wrong	18.52	70.729	0.717	0.855
does not violate my principles	18.53	71.951	0.718	0.855
is consistent with my personal and moral obligations	18.46	71.388	0.718	0.855
is consistent with my ideals and opinions	18.14	73.237	0.686	0.859
gives me a good conscience	19.01	72.122	0.707	0.856
does not make me feel guilt	19.24	72.256	0.581	0.874
makes me feel like a good person in my own eyes	18.95	76.24	0.538	0.877
Social Acceptance
Reliability Statistics
Cronbach's Alpha	N of Items
0.919	10
Item-Total Statistics
	Scale Mean if Item Deleted	Scale Variance if Item Deleted	Corrected Item-Total Correlation	Cronbach's Alpha if Item Deleted
improves the way I am perceived by people who are important to me	12.59	108.401	0.805	0.905
is approved by my friends	12.7	110.53	0.765	0.907
is popular among my friends	12.71	111.964	0.721	0.91
is what my friends would expect me to choose	12.76	111.892	0.698	0.911
is similar to what people who I identify with choose	12.7	110.742	0.737	0.908
makes a good impression on people who are important to me	11.97	106.803	0.684	0.912
makes me more alike my role models	12.75	110.681	0.756	0.908
is liked by people who are important to me	11.66	106.53	0.641	0.915
gives me a sense of belonging with people who are like me	12.2	110.477	0.65	0.913
makes me feel accepted	12.21	110.341	0.596	0.917
<-- Previous
Next -->

## Sheet: 2.3.Confirmation
	<-- Overview
	2.3.1. Confirmatory factor analysis (CFA; Sample 1B)
	Confirmatory factor analysis (CFA) was performed on Sample 1B to confirm the factor structure established on Sample 1A.
		Model =	Model 4B
	Model #	1	2	3	4	5	6	7
	Model	Model 1	Model 2	Model 3A	Model 3B	Model 3C	Model 4A	Model 4B			Model 4B
	Factors	1	3	5	4	4	7	7		Factors	7
	CMIN	7879.98	5354.03	4202.28	4727.81	4191.43	2398.28	1089.49		CMIN	1089.49
	ΔCMIN	-	-2525.95	-1151.75	-626.218	-1162.6	-1793.16	-1308.79		ΔCMIN	-1308.79
	DF	950	942	935	939	939	924	506		DF	506
	ΔDF	-	-8	-7	-3	-3	-15	-418	CRITERIA	ΔDF	-418
	ΔCMIN p	-	0	0	0	0	0	0	ΔCMIN p <	0.05	0
	CMIN/DF	8.295	5.684	4.494	5.035	4.464	2.596	2.153	CMIN/DF <	3	2.153
	RMSEA	0.122	0.098	0.084	0.091	0.084	0.057	0.061	RMSEA <	0.12	0.061
	CFI	0.294	0.55	0.667	0.614	0.668	0.85	0.885	CFI >	0.9	0.885
	Note that Δ for model 3A, 3B and 3C were calculated in comparison to model 2, and that Δ for model 4A was calculated in comparison to the best of model 3A, 3B and 3C (i.e 3C)
	Model#:	7
	Original item #	PCA item #	Item wording			FACTOR			#
	VfM1	VfM1	is reasonably priced			Value for Money			1
	VfM2	VfM5	offers value for the money						2
	VfM3	VfM6	is a good choice considering the price						3
	VfM4	VfM4	is economical						4
	VfM5	VfM3	provides good return for the money						5
	VfM6	VfM2	is not too expensive						6
	VfM7	VfM7	is not a waste of money						7
	Quality1	Quality1	is of consistent and high quality			Quality			8
	Quality2	Quality3	is well made (or well performed)						9
	Quality4	Quality2	is first class						10
	Quality5	Quality4	meets even the highest requirements and expectations						11
	Function2	Quality5	is reliable						12
	Safety1	Safety4	makes me feel calm and safe			Safety			13
	Safety2	Safety1	makes me feel safe for the future						14
	Safety3	Safety5	takes consideration of needs that may arise in the future						15
	Safety5	Safety3	makes me prepared in case something unforeseen would happen						16
	Safety6	Safety2	improves my safety or security						17
	Stimulation1	Stimulation1	is exciting			Stimulation			18
	Stimulation2	Stimulation5	is interesting						19
	Stimulation4	Stimulation3	is not too dull or routine						20
	Stimulation5	Stimulation4	gives an unique experience						21
	Stimulation7	Stimulation2	is stimulating						22
	Pleasure1	Stimulation7	makes me feel good						23
	Pleasure3	Stimulation6	is pleasant or enjoyable						24
	Comfort1	Comfort2	is not too uncomfortable			Comfort			25
	Comfort5	Comfort3	is not too complicated or strenuous						26
	Comfort6	Comfort1	is smooth and comfortable						27
	Pleasure2	Comfort4	is enjoyable						28
	Ethics1	Ethics3	is consistent with my personal and moral obligations			Ethics			29
	Ethics2	Ethics6	does not make me feel guilt						30
	Ethics3	Ethics7	makes me feel like a good person in my own eyes						31
	Ethics4	Ethics2	does not violate my principles						32
	Ethics5	Ethics5	gives me a good conscience						33
	Ethics6	Ethics1	is not morally wrong						34
	Ethics7	Ethics4	is consistent with my ideals and opinions						35
	Social1	Social2	is approved by my friends			Social Acceptance			36
	Social2	Social8	is liked by people who are important to me						37
	Social3	Social4	is what my friends would expect me to choose						38
	Social4	Social6	makes a good impression on people who are important to me						39
	Social5	Social9	gives me a sense of belonging with people who are like me						40
	Social6	Social7	makes me more alike my role models						41
	Social7	Social5	is similar to what people who I identify with choose						42
	Social8	Social10	makes me feel accepted						43
	Social9	Social1	improves the way I am perceived by people who are important to me						44
	Social10	Social3	is popular among my friends						45
	2.3.2. The purified 34-item scale
	The purified 34-item scale used in subsequent analyses.
	Original #	PCA #	Final #	Item wording					Final item wording (Sample 2 and onward)	#
Value for M.	VfM1	VfM1	VfM1	is reasonably priced					Reasonable price: the product should be reasonably priced	1
	VfM6	VfM2	VfM2	is not too expensive					Not too expensive: the product should not be too expensive	2
	VfM4	VfM4	VfM3	is economical					Economy: the product should be economical	3
	VfM2	VfM5	VfM4	offers value for the money					Value for money: I should get a lot for the price I pay	4
	VfM7	VfM7	VfM5	is not a waste of money					Not wasteful: the product should not be a waste of money	5
Quality	Quality1	Quality1	Quality1	is of consistent and high quality					Quality: the product should be of consistent and high quality	6
	Quality4	Quality2	Quality2	is first class					First class: the product must be of the highest class	7
	Quality2	Quality3	Quality3	is well made (or well performed)					Well made: the product should be well-made or well-performed	8
	Quality5	Quality4	Quality4	meets even the highest requirements and expectations					Fulfills expectations: the product should fulfill even my highest requirements and expectations	9
	Function2	Quality5	Quality5	is reliable					Reliability: the product should be reliable (I should know what I get)	10
Safety	Safety2	Safety1	Safety1	makes me feel safe for the future					Security: the product should provide a prolonged and persistent feeling of security	11
	Safety6	Safety2	Safety2	improves my safety or security					Safe and secure: the product should feel safe and secure	12
	Safety5	Safety3	Safety3	makes me prepared in case something unforeseen would happen					Preparation: the product should make me well-prepared in case something unforeseen happens	13
	Safety1	Safety4	Safety4	makes me feel calm and safe					Calm and safe: the product should make me feel calm and safe	14
	Safety3	Safety5	Safety5	takes consideration of needs that may arise in the future					Future needs: Needs that may arise in the future should be taken into consideration	15
Stimulation	Stimulation1	Stimulation1	Stimulation1	is exciting					Exciting: the product should be exciting	16
	Stimulation7	Stimulation2	Stimulation2	is stimulating					Stimulating: the product should be stimulating	17
	Stimulation4	Stimulation3	Stimulation3	is not too dull or routine					Avoid boredom: It is important that the product is not too boring or routine	18
	Stimulation5	Stimulation4	Stimulation4	gives an unique experience					Unique: the product should be unique (or give many unique experiences)	19
	Stimulation2	Stimulation5	Stimulation5	is interesting					Interesting: the product should be interesting	20
Comfort	Comfort6	Comfort1	Comfort1	is smooth and comfortable					Smoothness: the product should be smooth and comfortable	21
	Comfort1	Comfort2	Comfort2	is not too uncomfortable					Avoid inconvenience: the product should not be too inconvenient	22
	Comfort5	Comfort3	Comfort3	is not too complicated or strenuous					Avoid hassle: the product should not be too complicated or strenuous	23
	Pleasure2	Comfort4	Comfort4	is enjoyable					Pleasure: the product should be pleasant and agreeable	24
Ethics	Ethics6	Ethics1	Ethics1	is not morally wrong					Not morally wrong: the product should not be morally wrong	25
	Ethics4	Ethics2	Ethics2	does not violate my principles					Principle: the product should not violate my principles	26
	Ethics1	Ethics3	Ethics3	is consistent with my personal and moral obligations					Obligations: the product should be compatible with my personal and moral obligations	27
	Ethics7	Ethics4	Ethics4	is consistent with my ideals and opinions					Ideals and opinions: the product should be compatible with my ideals and opinions	28
	Ethics5	Ethics5	Ethics5	gives me a good conscience					Good conscience: the product should give me a good conscience	29
Social Ac.	Social1	Social2	Social1	is approved by my friends					Friends’ approval: the product should be approved by my friends	30
	Social10	Social3	Social2	is popular among my friends					Popularity: the product should be popular in my circle of friends	31
	Social3	Social4	Social3	is what my friends would expect me to choose					Friends’ expectations: the product should not go against my friends’ expectations of me	32
	Social4	Social6	Social4	makes a good impression on people who are important to me					Good impression: the product should make a good impression on people who are important to me	33
	Social2	Social8	Social5	is liked by people who are important to me					Liked: the product should be liked by people who are important to me	34
	<-- Previous
	Next -->

## Sheet: 2.4.Invariance
<-- Overview
2.4.1. The configural (unconstrained) model (Sample 1B)
A configural model was defined, in which the contexts are specified but unconstrained, and then compared to a null model.
			CRITERIA
			CMIN/DF <	RMSEA <	CFI >
Test 1.	CMIN	DF	3	0.1	0.9
Configural	4131.53	2530	1.633	0.036	0.778
Food	840.823	506	1.662	0.077	0.78
Clothes	759.951	506	1.502	0.069	0.823
Entertainment	821.666	506	1.624	0.089	0.708
Travel	849.628	506	1.679	0.084	0.788
Accommodations	858.793	506	1.697	0.086	0.772
2.4.2. Constrained models (metric and scalar; Sample 1B)
Next, invariance on the metric (constrained factor loadings) and scalar (constrained intercepts) levels were tested.
					CRITERIA
					ΔCMIN p <				ΔCFI <
Test 2.	CMIN	ΔCMIN	DF	ΔDF	0.05	CMIN/DF	RMSEA	CFI	-0.01
Configural	4131.53	-	2530	-	-	1.633	0.036	0.778	-	Verdict:
Metric	4293.06	161.531	2638	108	0.001	1.627	0.036	0.77	-0.008	OK
Scalar	5069.14	776.074	2774	136	0	1.827	0.041	0.681	-0.089	Non-equal
	Note that Δ is calculated in comparison to the previous model.
2.4.3. Scalar invariance (constrained intercepts; Sample 1B)
Invariance of intercepts (scalar invariance) was tested for each dimension in separate, as well as for each item in the non-equal dimensions.
Test 3.	CMIN	ΔCMIN	DF	ΔDF	ΔCMIN p	CMIN/DF	RMSEA	CFI	ΔCFI
Metric	4293.06	-	2638	-	-	1.627	0.036	0.77	-	Verdict:
Value for Money	4375.34	82.272	2658	20	0	1.6461	0.036	0.762	-0.008	OK
Quality	4411.63	118.568	2658	20	0	1.65976	0.037	0.757	-0.013	Non-equal
Safety	4477.24	184.173	2658	20	0	1.68444	0.038	0.748	-0.022	Non-equal
Stimulation	4503.3	210.234	2658	20	0	1.69424	0.038	0.744	-0.026	Non-equal
Comfort	4423.08	130.015	2654	16	0	1.66657	0.037	0.754	-0.016	Non-equal
Ethics	4327.59	34.528	2658	20	0.023	1.62814	0.036	0.768	-0.002	OK
Social	4365.66	72.594	2658	20	0	1.64246	0.036	0.763	-0.007	OK
	Note that Δ is calculated in comparison to the (constrained) metric model.
Test 4.	CMIN	ΔCMIN	DF	ΔDF	ΔCMIN p	CMIN/DF	RMSEA	CFI	ΔCFI
Metric	4293.06	-	2638	-	-	1.627	0.036	0.77	-	Verdict:
Quality1	4342.16	49.099	2642	4	0	1.644	0.036	0.764	-0.006	OK
Quality2	4325.29	32.224	2642	4	0	1.637	0.036	0.766	-0.004	OK
Quality3	4308.09	15.024	2642	4	0	1.631	0.036	0.769	-0.001	OK
Quality4	4301.89	8.821	2642	4	0	1.628	0.036	0.77	0	OK
Quality5	4314.14	21.074	2642	4	0	1.633	0.036	0.768	-0.002	OK
Safety1	4398.45	105.383	2642	4	0	1.665	0.037	0.756	-0.014	Non-equal
Safety2	4392.01	98.941	2642	4	0	1.662	0.037	0.757	-0.013	Non-equal
Safety3	4375.08	82.017	2642	4	0	1.656	0.037	0.759	-0.011	Non-equal
Safety4	4398.12	105.054	2642	4	0	1.665	0.037	0.756	-0.014	Non-equal
Safety5	4359.77	66.702	2642	4	0	1.65	0.037	0.762	-0.008	OK
Stimulation1	4361.66	68.6	2642	4	0	1.651	0.037	0.761	-0.009	OK
Stimulation2	4402.37	109.307	2642	4	0	1.666	0.037	0.756	-0.014	Non-equal
Stimulation3	4327.8	34.732	2642	4	0	1.638	0.036	0.766	-0.004	OK
Stimulation4	4383.14	90.074	2642	4	0	1.659	0.037	0.758	-0.012	Non-equal
Stimulation5	4421.29	128.229	2642	4	0	1.673	0.037	0.753	-0.017	Non-equal
Comfort1	4374.4	81.331	2642	4	0	1.656	0.037	0.76	-0.01	OK
Comfort2	4370.11	77.042	2642	4	0	1.654	0.037	0.76	-0.01	OK
Comfort3	4326.79	33.726	2642	4	0	1.638	0.036	0.766	-0.004	OK
Comfort4	4330.58	37.512	2642	4	0	1.639	0.036	0.766	-0.004	OK
	Note that Δ is calculated in comparison to the (constrained) metric model.
2.4.5. Structural and strict invariance (constrained means and residuals; Sample 1B)
Finally, invariance was tested on the structural (factor means are constrained equal across contexts) as well as strict (residuals are constrained equal across contexts) level.
Test 5.	CMIN	ΔCMIN	DF	ΔDF	ΔCMIN p	CMIN/DF	RMSEA	CFI	ΔCFI
Partial scalar	4520.09	-	2718	-	-	1.66302	0.041	0.75	-	Verdict:
Structural	4831.25	311.164	2746	28	0	1.75938	0.04	0.711	-0.039	Non-equal
Strict	5305.49	474.244	2882	136	0	1.84091	0.043	0.664	-0.047	Non-equal
	Note that Δ is calculated in comparison to the previous model.
<-- Previous
Next -->

## Sheet: 3.1.Convergence
<-- Overview
3.1.1. Convergent validity (Sample 1A)
Convergent validity was tested on Sample A1 (N = 496) by recalculating the PCA based on the purified 34-item version established in "2.3. Confirmation"
	VfM	Qua.	Saf.	Sti.	Com.	Eth.	Soc.	CRITERIA
Item #1	0.831	0.816	0.802	0.829	0.787	0.87	0.848	Main load. >	0.5
Item #2	0.823	0.8	0.773	0.794	0.815	0.864	0.777
Item #3	0.776	0.714	0.759	0.791	0.75	0.867	0.811
Item #4	0.73	0.652	0.75	0.766	0.646	0.777	0.797
Item #5	0.725	0.442	0.664	0.744	-	0.658	0.747
Average loading	0.777	0.6848	0.7496	0.7848	0.7495	0.8072	0.796
Average communality	0.668	0.6384	0.6518	0.6672	0.64225	0.7124	0.6658
Cronbach's alpha	0.856	0.808	0.854	0.862	0.801	0.878	0.851	Cro.'s a. >	0.8
Sig. Loadings	5	4	5	5	4	5	5	# of sig. >	3
3.1.2. Convergent validity (Sample 1B)
A number of measures were calculated on Sample 1B to test convergent validity.
	CRITERIA
	CR >	AVE >	CR-AVE >
	0.7	0.5	0
Value for Money	0.858557	0.550146	0.308411
Quality	0.802388	0.450849	0.351539
Safety	0.846765	0.529895	0.31687
Stimulation	0.841206	0.517482	0.323724
Comfort	0.793021	0.497533	0.295488
Ethics	0.876227	0.588176	0.288051
Social Acceptance	0.84812	0.528321	0.319799
Average	0.838041	0.5232	0.31484
3.1.3. Convergent validity (Sample 2)
To test convergent validity, bivariate correlations were calculated for each dimension of the CMS and its reference scale on Sample 2 (N = 255).
		CRITERION
		p <
	r	0.05	Reference scale	Reference
Value for Money*	0.36	0	PERVAL - price	Sweeney & Soutar, 2001
Quality*	0.67	0	PERVAL - quality	Sweeney & Soutar, 2001
Safety	0.32	0	Family security	Schwartz, 1992
Stimulation*	0.46	0	Stimulation-seeking	Aluja et al., 2010
Comfort	0.67	0	Restful experience	Bello & Etzel, 1985
Ethics	0.45	0	Universalism	Schwartz, 1992
Social Acceptance*	0.53	0	CSII	Bearden et al., 1989
Average	0.494286	0
	*Note that as there are a few overlapping items between the CMS and the reference scales, whenever the CMS dimension and the given reference scale is correlated, the overlapping items are excluded from the CMS to avoid inflated correlations.
<-- Previous
Next -->

## Sheet: 3.2.Discriminance
<-- Overview
3.2.1. Discriminant validity (Sample 1A)
Discriminant validity was tested on Sample A1 (N = 496) by recalculating the PCA based on the purified 34-item version established in "2.3. Confirmation".
Cross-loadings (% overlap between the 1st and 2nd loading for each item)
	VfM	Qua	Saf	Sti	Com	Eth	Soc	CRITERION
Item #1	0.0613718	0.115196	0.142145	0.0892642	0.115629	0.152874	0.104953	Overlap <	0.5
Item #2	0.223572	0.23	0.121604	0.13728	0.0233129	0.0775463	0.155727
Item #3	0.175258	0.114846	0.137022	0.126422	0.110667	0.0795848	0.0838471
Item #4	0.257534	0.381902	0.12	0.207572	0.19195	0.186615	0.0589711
Item #5	0.121379	0.563348	0.212349	0.0685484	-	0.259878	0.136546
Correlation between dimensions
	VfM	Qua	Saf	Sti	Com	Eth	Soc	CRITERION
VfM	-							r <	0.7
Qua	0.25	-
Saf	0.411	0.346	-
Sti	0.058	0.32	0.278	-
Com	0.461	0.414	0.452	0.175	-
Eth	0.27	0.319	0.385	0.351	0.264	-
Soc	0.13	0.19	0.328	0.166	0.197	0.184	-
3.2.2. Discriminant validity (Sample 1B)
A number of measures were calculated on Sample 1B to test convergent validity.
				CRITERIA
				AVE-MSV >	AVE-ASV >
	AVE	MSV	ASV	0	0
VfM	0.550146	0.289444	0.116472	0.260702	0.433674
Qua	0.450849	0.199809	0.0623797	0.25104	0.388469
Saf	0.529895	0.289444	0.112303	0.240451	0.417592
Sti	0.517482	0.207025	0.107653	0.310457	0.409829
Com	0.497533	0.219961	0.160998	0.277572	0.336536
Eth	0.588176	0.204304	0.0682535	0.383872	0.519923
Soc	0.528321	0.219961	0.117718	0.30836	0.410603
3.2.3. Discriminant validity (Sample 2)
To test discriminant validity, bivariate correlations were calculated for each dimension of the CMS and the six "unrelated" scales (i.e. the reference scales of the other dimensions).
	VfM	Qua	Saf	Sti	Com	Eth	Soc
Target r	0.36	0.67	0.32	0.49	0.67	0.45	0.58
Avg. unrelated r	0.24	0.38	0.41	0.11	0.39	0.23	0.17
Z	1.48	4.61	-1.17	4.78	4.48	2.81	5.51	CRITERION
p	0.1389	0	0.242	0	0	0.005	0	p <	0.05
<-- Previous
Next -->

## Sheet: 3.3.Construct
<-- Overview
3.3.1.Target constructs
For each dimension in the CMS, one information type and one preference was formulated.
	Information type	Preference
Value for Money	I seek rebate and deals	Get 600 SEK discount per person [approx. €60]
Quality	I seek information about hotel classifications and quality standards	Change to a 4-star hotel with excellent quality and great feeling for details, in everything from interior design to service
Safety	I seek information regarding insurances, safety, unrest	Get an extra travel insurance without deductible, with compensation for lost or damaged goods, free health care and cancellation protection
Stimulation	I seek information about activities, sights and experiences	Change to an ‘adventure hotel’ where bungee jumping, rafting, kite surfing, mountain climbing, diving and other exciting activities are arranged
Comfort	I try to find out what's available at the hotel or in close vicinity to the hotel	Upgrade flight seat to 1st class and change to an extra comfortable room. You will also get access to the hotel spa and relax facilities with Jacuzzi, sauna and various spa and massage treatments
Ethics	I seek information about environmental standards, environmental impacts and carbon emission	Change to an environmentally certified hotel and fly with an airplane which emits about 30% less carbon dioxide per passenger
Social Acceptance	I ask my friends and acquaintances about their opinions and recommendations	Change to a hotel which has 4.5/5 user rating and lies in an area which recently has been selected "One of the summers' trendiest travel destination" by a panel of well-known fashion and travel magazines
3.3.1. Regression coefficients
Standardized regression coefficients for the dimensions in the CMS and the reference scales (Ref.), with the information search behaviors and upgrade preferences as dependent variables.
			VfM	Qua.	Saf.	Sti.	Com.	Eth.	Soc.	Ref.			CMS		Ref.
CMS	Variable	Construct	β	β	β	β	β	β	β	β			r		r	Z	p
Value for Money	Information	Deals	.24***	.01	.33***	-.01	.00	-.01	.03	.17***		Deals	.36	=	.35	< 1
	Preference	Discount	.15*	-.11	.23*	-.03	-.04	-.06	.01	.12		Discount	.17	=	.11	< 1
Quality	Information	Classification	-.04	.41***	.06	.04	.19*	-.09	.06	.62***	<	Classification	.59	=	.59	< 1
	Preference	4-star	-.12	.34***	.06	-.01	.23*	-.15*	-.01	.31***		4-star	.48	=	.44	< 1
Safety	Information	Safety	-.12	.09	.43***	.14*	-.12	.06	.11	-.01	>	Safety	.42	>	.11	3.79***
	Preference	Travel insurance	.01	.07	.30***	.05	-.11	.04	.04	.04	>	Travel insurance	.30	=	.35	> -1
Stimulation	Information	Activities	-.01	-.06	.22*	.30***	-.09	.13*	-.01	.10	>	Activities	.34	>	.09	2.96**
	Preference	Adventure	.10	.15	-.09	.28***	-.28**	-.10	.07	.51***	<	Adventure	.31	<	.50	-2.57*
Comfort	Information	Availability	-.06	.16	.20*	.08	.25**	-.09	.00	-.03	>	Availability	.47	>	.29	2.37*
	Preference	Comfort	.03	.21*	.04	-.02	.19*	-.20**	.02	.13*		Comfort	.35	=	.29	< 1
Ethics	Information	Envir. impact	-.09	-.07	-.01	.08	-.08	.54***	-.02	.41***		Envir. impact	.49	=	.35	1.92
	Preference	Envir. certificate	-.07	-.23*	.10	.01	-.11	.58***	-.13*	.54***		Envir. certificate	.51	=	.51	< 1
Social Acceptance	Information	Friends	.06	.18	.01	.14*	.02	-.07	.22***	.14*		Friends	.28	=	.16	1.42
	Preference	Popular	-.07	.22*	-.03	.08	.08	-.18**	.25***	.36***		Popular	.31	=	.42	-1.43
Note: For increased readability, hypothesized relations are bolded while non-significant relations are colored gray
				CRITERION
				p <	.05	CMS	Ref.
			*	p <	.05	14	9	of 14
			**	p <	.01	12	7	of 14
			***	p <	.001	11	7	of 14
<-- Previous
Next -->

[truncated: 1 more sheets: 3.4.Criterion]
